# Supplementary material for: Impact of regenerative procedure on the healing process following surgical root canal treatment: A systematic review and meta-analysis
Source: PLoS One. 2025 Jan 2;20(1):e0312751. doi: 10.1371/journal.pone.0312751 (PMC11695025; doi:10.1371/journal.pone.0312751)
Supplement: S2 Table — (XLSX) [file pone.0312751.s003.xlsx]

## Sheet: primary search
Endodontic-periodontal interrelationships: an online study guide. (2008). J Endod, 34(5 Suppl), e71-77. doi:10.1016/j.joen.2007.06.020
Evidence-based review of clinical studies on surgery. (2009). J Endod, 35(8), 1094-1110. doi:10.1016/j.joen.2009.05.012
Corrigendum to: 2D and 3D radiographic outcome assessment of the effect of guided tissue regeneration using resorbable collagen membrane in the healing of through-and-through periapical lesions – a randomized controlled trial (International Endodontic Journal, (2019), 52, 7, (935-948), 10.1111/iej.13098). (2019). International Endodontic Journal, 52(10), 1529. doi:10.1111/iej.13203
Dentoalveolar Surgery. (2023). Journal of Oral and Maxillofacial Surgery, 81(11), E51-E74. doi:10.1016/j.joms.2023.06.020
Erratum regarding missing Declaration of Competing Interest statements in previously published articles (Dentistry Review (2021) 1(1), (S2772559621000031), (10.1016/j.dentre.2021.100003)). (2023). Dentistry Review, 3(1). doi:10.1016/j.dentre.2023.100065
Abdul Wahab, P. U. S. N., P.;Madhulaxmi, M.;Muthusekhar, M. R.;Loong, S. C.;Abhinav, R. P. (2017). Risk Factors for Post-operative Infection Following Single Piece Osteotomy. Journal of Maxillofacial and Oral Surgery, 16(3), 328-332. doi:10.1007/s12663-016-0983-6
Abdul-Ameer, Z. M. H., S. A.;Jehad, R. H. (2021). A comparative study to evaluate the effect of ultrasonic agitation on push-out bond strength of three root-end filling materials: An in vitro study. Indian Journal of Forensic Medicine and Toxicology, 15(1), 1694-1701. doi:10.37506/ijfmt.v15i1.13653
Abd-Ul-salam, H. (2021). Peri-implantitis. In Innovative Perspectives in Oral and Maxillofacial Surgery (pp. 47-59).
Abe, T. S., K.;Kunimatsu, R.;Oki, N.;Tsuka, Y.;Awada, T.;Nakajima, K.;Sugiyama, M.;Tanimoto, K. (2020). Bone Regeneration in a Canine Model of Artificial Jaw Cleft Using Bone Marrow–Derived Mesenchymal Stem Cells and Carbonate Hydroxyapatite Carrier. Cleft Palate-Craniofacial Journal, 57(2), 208-217. doi:10.1177/1055665619868868
Abramowitz, P. N. R., H.;Trope, M. (1994). Multidisciplinary approach to apical surgery in conjunction with the loss of buccal cortical plate. Oral Surg Oral Med Oral Pathol, 77(5), 502-506. doi:10.1016/0030-4220(94)90232-1
Adal?, E. Y., M. O.;Günbay, T.;Günbay, S. (2021). Does Concentrated Growth Factor Used With Allografts in Maxillary Sinus Lifting Have Adjunctive Benefits? Journal of Oral and Maxillofacial Surgery, 79(1), 98-108. doi:10.1016/j.joms.2020.07.217
Adams, R. J. (2022). Is there clinical evidence to support alveolar ridge preservation over extraction alone? A review of recent literature and case reports of late graft failure. British Dental Journal, 233(6), 469-474. doi:10.1038/s41415-022-4967-2
Adivishnu, S. N., V.;Sundari, K. K. S. (2022). Harvesting Period Prediction Based on Stages of Mango Ripening Using CNN over Decision Tree. Paper presented at the International Conference on Cyber Resilience, ICCR 2022.
Aftahy, A. K. J., A. K.;Hillebrand, S.;Harder, F. N.;Wiestler, B.;Bernhardt, D.;Combs, S. E.;Meyer, B.;Negwer, C.;Gempt, J. (2022). The Bigger the Better? Analysis of Surgical Complications and Outcome of the Retrosigmoid Approach in 449 Oncological Cases. Frontiers in Oncology, 12. doi:10.3389/fonc.2022.938703
Agrafioti, A. G., D. G.;Filippatos, C. G.;Kontakiotis, E. G. (2017). Analysis of clinical studies related to apexification techniques. European Journal of Paediatric Dentistry, 18(4), 273-284. doi:10.23804/ejpd.2017.18.04.03
Agrawal, P. K. J., N. G.;Redij, S. A. (2024). Intentional Replantation of Failed Root Canal Treated Tooth. Journal of Interdisciplinary Dentistry, 14(2), 128-130. doi:10.4103/jid.jid_57_23
Agrawal, P. N., P.;Patel, A.;Sedani, S.;Bhopatkar, J. (2023). Management of Discoloured Anterior Teeth With Radicular Cyst: A Case Report. Cureus, 15(9), e45536. doi:10.7759/cureus.45536
Ahamed, A. A. R., M. (2020). Knowledge, attitude and practice among dentists regarding the custom made cast post and core. International Journal of Pharmaceutical Research, 12(4), 3304-3315. doi:10.31838/ijpr/2020.12.04.452
Ahmad, S. A., S.;Andrabi, S. M.;Kumar, A. (2023). Combined surgical and conservative endodontic management of Oehler's type 3b dens invaginatus aided by guided tissue regeneration. BMJ Case Rep, 16(9). doi:10.1136/bcr-2023-255546
Ahmad, S. A., S.;Andrabi, S. M. U. N.;Kumar, A. (2023). Combined surgical and conservative endodontic management of Oehler's type 3b dens invaginatus aided by guided tissue regeneration. BMJ case reports, 16(9). doi:10.1136/bcr-2023-255546
Ahmed, G. M. N., Mohamed;Ei-Baz, Alaa A.;Saif, Nora;Moustafa, Omar H. M. S. (2018). CBCT volumetric evaluation of bone healing after endodontic microsurgery using platelet-rich fibrin (PRF). Endo-Endodontic Practice Today, 12(4), 241-248. Retrieved from <Go to ISI>://WOS:000457618500003
Ahmed, M. A. M., N.;Abidi, S. H.;Bari, M. F.;Mustafa, M.;Vohra, F.;Alrahlah, A. (2021). Factors affecting the outcome of periapical surgery, a prospective longitudinal clinical study. Applied Sciences (Switzerland), 11(24). doi:10.3390/app112411768
Ahmed, M. A. N., F.;Ahmed, K.;Bari, M. F.;Abdulwahed, A.;AlMokhatieb, A. A.;Alalvi, Y.;Abduljabbar, T.;Mughal, N.;Abidi, S. H. (2022). Association between the baseline gene expression profile in periapical granuloma and periapical wound healing after surgical endodontic treatment. Scientific Reports, 12(1), 13824. doi:10.1038/s41598-022-17774-z
Ahmed, Y. E. A., G. M.;Ghoneim, A. G. (2023). Evaluation of postoperative pain and healing following regenerative endodontics using platelet-rich plasma versus conventional endodontic treatment in necrotic mature mandibular molars with chronic periapical periodontitis. A randomized clinical trial. International Endodontic Journal, 56(4), 404-418. doi:10.1111/iej.13886
Aishuwariya, T. R., S. (2021). Evaluation of interleukin 6, interleukin 8, tnf alpha as biomarkers for pulpitis-in vivo study. International Journal of Dentistry and Oral Science, 8(2), 1492-1497. Retrieved from https://www.scopus.com/inward/record.uri?eid=2-s2.0-85101778022&partnerID=40&md5=bd9c81b7d23eeff0c7b02f364b5bc401
Aishuwariya, T. R., S. (2021). An update on gutta-percha retrieval methods. International Journal of Dentistry and Oral Science, 8(2), 1488-1491. Retrieved from https://www.scopus.com/inward/record.uri?eid=2-s2.0-85101756947&partnerID=40&md5=d257345949481fd73425ce6b83647ad3
Ajith Kamath, K. N., I. (2020). Effect of hard water on properties of glass ionomer cement-an in vitro study. International Journal of Pharmaceutical Research, 12, 100-106. doi:10.31838/ijpr/2020.SP2.022
Ajith Kamath, K. N., I. (2020). Enamel re-mineralizing capacity of grape seed extract (GSE)- A systematic review. Plant Cell Biotechnology and Molecular Biology, 21(38), 1-13. Retrieved from https://www.scopus.com/inward/record.uri?eid=2-s2.0-85092941639&partnerID=40&md5=1a76b01b32353db888ad9081a37551c4
Ajith Kamath, K. N., I. (2020). Evaluation of laser guided infrared thermometry as an auxiliary tool for pulp vitality assessment-a clinical study. International Journal of Pharmaceutical Research, 12(4), 2216-2221. doi:10.31838/ijpr/2020.12.04.310
Akhtar, S. P., P.;Bhagabati, N.;Chaudhary, S. (2024). Middle distal canal: A rare morphological variation in root canal anatomy of the mandibular molar. Endodontology, 36(2), 188-192. doi:10.4103/endo.endo_171_23
Aktuna Belgin, C. B., S.;Atakan, C. (2021). Determination of alveolar bone height according to the relationship between molar teeth and maxillary sinus. Oral and maxillofacial surgery, 25(2), 175-180. doi:10.1007/s10006-020-00902-2
Al Attas, M. A. E., H. Y.;Sammani, A. M. N.;Madarati, A. A. (2017). Multidisciplinary management of concomitant pulpal and periodontal lesion: A case report. Journal of Taibah University Medical Sciences, 12(5), 455-460. doi:10.1016/j.jtumed.2017.05.010
Al Hezaimi, K. N., J.;Rotstein, I. (2024). Effect of Recombinant Human Platelet-Derived Growth Factor on Healing of Chronic Periapical Tissue Pathosis Following Apical Surgery in a Canine Model: A Histomorphometric and Microcomputed Tomography Analysis. International Journal of Periodontics and Restorative Dentistry, 44(2), 228-234. doi:10.11607/prd.6598
Alajmi, B. K., M. I.;Aldowah, O. (2022). Treatment of a large through and through periapical lesion using guided tissue regeneration: A case report of 2 years follow-up. Clinical Case Reports, 10(10). doi:10.1002/ccr3.6405
Alajmi, B. K., M. I.;Aldowah, O. (2022). Treatment of a large through and through periapical lesion using guided tissue regeneration: A case report of 2?years follow-up. Clin Case Rep, 10(10), e6405. doi:10.1002/ccr3.6405
Alamoudi, R. A. A., N. S.;Alqahtani, S. M.;Alamoudi, R. A. S.;Baghlaf, K. (2021). Gingival Recession after Surgical Endodontic Treatment and Quality of Life: A Systematic Review and Meta-analysis. Oral Health and Preventive Dentistry, 19(1), 235-243. doi:10.3290/j.ohpd.b1176847
Alamri, H. M. S., M.;Alshalhoob, M. A.;Sadrameli, M.;Alshehri, M. A. (2012). Applications of CBCT in dental practice: A review of the literature. General Dentistry, 60(5), 390-400. Retrieved from https://www.scopus.com/inward/record.uri?eid=2-s2.0-84866844958&partnerID=40&md5=cb993d5797322120ff6f868e4194e3d2
Albagle, A. K., M. R.;Kratchman, S. I.;Lee, S. M.;Karabucak, B. (2023). Periapical healing following endodontic microsurgery with collagen-based bone-filling material: A randomized controlled clinical trial. International Endodontic Journal, 56(12), 1446-1458. doi:10.1111/iej.13973
Albanyan, H. A., H.;Azim, A. A. (2020). Soft and Hard Tissue Remodeling after Endodontic Microsurgery: A Cohort Study. Journal of Endodontics, 46(12), 1824-1831. doi:10.1016/j.joen.2020.08.024
Albatal, W. Q., T.;Jaalouk, J.;Khaddour, G.;Alsayed Tolibah, Y. (2023). Management of Impacted Maxillary Canine with Immediate Implant and Sticky Bone Auto Tooth Graft. Case Reports in Dentistry, 2023. doi:10.1155/2023/2761700
Al-Fouzan, K. A.-G., Z.;Al-Hezaimi, K.;Javed, F.;Al-Shalan, T.;Rotstein, I. (2012). Effect of acid etching on marginal adaptation of mineral trioxide aggregate to apical dentin: microcomputed tomography and scanning electron microscopy analysis. Int J Oral Sci, 4(4), 202-207. doi:10.1038/ijos.2012.77
Algahtani, F. N. A., R.;Aljamie, M.;Alkhunaini, N.;A. LHarthi SS;Barakat, R. (2023). Application of advanced platelet-rich fibrin for through-and-through bony defect during endodontic surgery: Three case reports and review of the literature. World J Clin Cases, 11(17), 4168-4178. doi:10.12998/wjcc.v11.i17.4168
Algahtani, F. N. A., R.;Aljamie, M.;Alkhunaini, N.;Alharthi, S. S.;Barakat, R. (2023). Application of advanced platelet-rich fibrin for through-and-through bony defect during endodontic surgery: Three case reports and review of the literature. World Journal of Clinical Cases, 11(17), 4168-4178. doi:10.12998/wjcc.v11.i17.4168
Al-Hezaimi, K. (2010). Apical actinomycosis: case report. J Can Dent Assoc, 76, a113.
Ali, M. R. W. M., M.;Bårdsen, A.;Bletsa, A. (2019). Tricalcium silicate cements: osteogenic and angiogenic responses of human bone marrow stem cells. European Journal of Oral Sciences, 127(3), 261-268. doi:10.1111/eos.12613
Ali, M. S. K., B. (2019). Endodontic materials: From old materials to recent advances. In Advanced Dental Biomaterials (pp. 255-299).
Aliabadi, T. S., E. A.;Motameni Tabatabaei, A.;Tahmasebi, E. (2022). Antibiotic use in endodontic treatment during pregnancy: A narrative review. Eur J Transl Myol, 32(4). doi:10.4081/ejtm.2022.10813
Al-Imam, A. (2019). Inferential analysis of big data in real-time: One giant leap for spatiotemporal digital epidemiology in dentistry. ORAL and Implantology, 12(1), 1-14. Retrieved from https://www.scopus.com/inward/record.uri?eid=2-s2.0-85073356513&partnerID=40&md5=bae155d5111efa64cbb5d4a899d7eb23
Aljasser, R. B., S.;Alsarhan, M.;Alotaibi, D.;Aloraini, S.;Habib, S. R. (2021). Regenerative therapy modality for treatment of true combined endodontic-periodontal lesions: A randomized controlled clinical trial. International Journal of Environmental Research and Public Health, 18(12). doi:10.3390/ijerph18126220
Al-Juboori, M. J. (2016). MCQ in implant dentistry.
Alkaisi, A. (2020). The effect of porogens on the properties of ceramic for bone tissue engineering. International Medical Journal, 27(4), 426-429. Retrieved from https://www.scopus.com/inward/record.uri?eid=2-s2.0-85089243837&partnerID=40&md5=75b8c4ffe14299c0b25334b99bdeed49
Alkan, E. A. P., A.;Yildirim, B.;Sengüven, B. (2013). Histological comparison of healing following tooth extraction with ridge preservation using enamel matrix derivatives versus Bio-Oss Collagen: A pilot study. International Journal of Oral and Maxillofacial Surgery, 42(12), 1522-1528. doi:10.1016/j.ijom.2013.06.002
Almazrooa, S. A. N., V.;Woo, S. B. (2014). Resorbable collagen membranes: Histopathologic features. Oral Surgery, Oral Medicine, Oral Pathology and Oral Radiology, 118(2), 236-240. doi:10.1016/j.oooo.2014.04.006
Almeida Borges De Araújo, E. G. B., G.;Moreira De Lucena, L.;Schipper Schwartz, C.;Ramoa Pires, R.;Menezes Aguiar Miranda, A. M. (2023). Uncommon manifestation of actinomycosis in the periapical region: a case report. Medicina Oral Patologia Oral Y Cirugia Bucal, 28, S23. Retrieved from https://www.embase.com/search/results?subaction=viewrecord&id=L641503422&from=export
Alnemer, N. A., H.;Alotaibi, L. (2017). The use of bone graft in the treatment of periapical lesion. Saudi Endodontic Journal, 7(2), 115-118. doi:10.4103/1658-5984.205121
Alquthami, H. A., A. M.;Alzahrani, F. F.;Badawi, L. (2018). Successful management of teeth with different types of endodontic-periodontal lesions. Case Reports in Dentistry, 2018. doi:10.1155/2018/7084245
Alsolaihim, A. A., A.;Alsolaihim, N.;Alowais, L. (2023). Biomimetic regenerative materials in restorative dentistry and endodontics. Journal of International Oral Health, 15(3), 250-256. doi:10.4103/jioh.jioh_162_22
Altaie, A. M. V., T.;Samaranayake, L. P.;Soliman, S. S. M.;Hamoudi, R. (2021). Comparative Metabolomics Reveals the Microenvironment of Common T-Helper Cells and Differential Immune Cells Linked to Unique Periapical Lesions. Frontiers in Immunology, 12. doi:10.3389/fimmu.2021.707267
Althobiti, G. A. A., T. A.;Almingash, J. M.;Alobaida, R. M.;Alyahya, R. E.;Binthunayyan, S. N. (2024). Association between periapical odontogenic lesions and maxillary sinus mucosal thickening: A retrospective computed tomography analysis. Saudi Endodontic Journal, 14(1), 10-18. doi:10.4103/sej.sej_137_23
Alvarez Rodríguez, J. C. V., T. J.;Chaple Gil, A. M. (2016). Rigid stems, an alternative in the esthetic-functional treatment of apex formation due to complicated crown fracture. Revista Cubana de Estomatologia, 53(1). Retrieved from https://www.scopus.com/inward/record.uri?eid=2-s2.0-84973865240&partnerID=40&md5=eedcb49a223c6413af518efd2828d6da
Alves dos Santos, G. N. S.-N., M. D.;Assis, H. C.;Lopes-Olhê, F. C.;Faria-e-Silva, A. L.;Oliveira, M. L.;Mazzi-Chaves, J. F.;Candemil, A. P. (2023). Prevalence and morphological analysis of dens invaginatus in anterior teeth using cone beam computed tomography: A systematic review and meta-analysis. Archives of Oral Biology, 151. doi:10.1016/j.archoralbio.2023.105715
Amador-Cabezalí, A. P.-P., B.;Quispe-López, N.;Lobato-Carreño, M.;Sanz-Sánchez, Á;Montero, J. (2022). Influence of the Retrograde Filling Material on the Success of Periapical Surgery. Systematic Review and Meta-Analysis by Groups. Coatings, 12(8). doi:10.3390/coatings12081140
Amid, R. K., M.;Moscowchi, A.;Nami, M. (2021). Effect of Schneiderian Membrane Thickening on the Maxillary Sinus Augmentation and Implantation Outcomes: A Systematic Review. Journal of Maxillofacial and Oral Surgery, 20(4), 534-544. doi:10.1007/s12663-021-01551-y
Aminoshariae, A. A., A.;Diogenes, A. R.;Fouad, A. F.;Glickman, G. N.;Kishen, A.;Letra, A. M.;Levin, L.;Roda, R. S.;Setzer, F. C.;Tay, F. R.;Hargreaves, K. M. (2021). Insights into the November 2021 Issue of the Journal of Endodontics. Journal of Endodontics, 47(11), 1669-1671. doi:10.1016/j.joen.2021.09.013
Aminoshariae, A. A., A.;Fouad, A. F.;Glickman, G. N.;He, J.;Kim, S. G.;Kishen, A.;Letra, A. M.;Levin, L.;Setzer, F. C.;Tay, F. R.;Hargreaves, K. M. (2023). Insights into the March 2023 Issue of the JOE. Journal of Endodontics, 49(3), 237-239. doi:10.1016/j.joen.2023.02.006
Andreasen, J. O. P. F., T. R. (1994). A radiographic study of the effect of various retrograde fillings on periapical healing after replantation. Endodontics & dental traumatology, 10(6), 276-281. Retrieved from https://www.embase.com/search/results?subaction=viewrecord&id=L125035211&from=export
Andreasen, J. O. R., J. (1972). Modes of healing histologically after endodontic surgery in 70 cases. International Journal of Oral Surgery, 1(3), 148-160. doi:10.1016/S0300-9785(72)80005-X
Angerame, D. D. B., M.;Kastrioti, I.;Franco, V.;Castaldo, A.;Maglione, M. (2015). Application of platelet-rich fibrin in endodontic surgery: A pilot study. Giornale Italiano di Endodonzia, 29(2), 51-57. doi:10.1016/j.gien.2015.08.003
Anitua, E. d. l. F., M.;Troya, M.;Zalduendo, M.;Alkhraisat, M. H. (2022). Autologous Platelet Rich Plasma (PRGF) Preserves Genomic Stability of Gingival Fibroblasts and Alveolar Osteoblasts after Long-Term Cell Culture. Dentistry Journal, 10(9). doi:10.3390/dj10090173
Annamalai, S. M., J. (2010). Efficacy of mineral trioxide aggregate as an apical plug in non-vital young permanent teeth: Preliminary results. Journal of Clinical Pediatric Dentistry, 35(2), 149-155. doi:10.17796/jcpd.35.2.9061h7g718834017
Ansari, M. A. A. M., P.;Vasita, R.;Jain, P. K.;Nanda, H. S. (2023). Design and Development of highly filled calcium sulfate-poly lactic acid biocomposites as feedstock for low-cost fused filament fabrication. Ceramics International, 49(23), 37768-37781. doi:10.1016/j.ceramint.2023.09.105
Antal, M. N., E.;Braunitzer, G.;Fráter, M.;Piffkó, J. (2019). Accuracy and clinical safety of guided root end resection with a trephine: A case series. Head and Face Medicine, 15(1). doi:10.1186/s13005-019-0214-8
Antonelli, J. R. C., H. (1993). Simple apicoectomy. Gen Dent, 41(1), 33-36.
Antony, M. A., K. (2020). Study of incidence and the distance between MB1 and MB2 canals in maxillary molars using cbct analysis. International Journal of Pharmaceutical Research, 12(1), 1841-1845. doi:10.31838/ijpr/2020.12.01.292
Anyanechi, C. E. (2022). Is apicectomy with retrograde filling still relevant in contemporary dental practice? A 25-year retrospective review. Oral Surgery, 15(4), 537-543. doi:10.1111/ors.12744
Apparaju, V. V., S.;Karnati, L.;Salahshoor, A.;Nateghi, F.;Vaddamanu, S. (2019). Does residual bone thickness apical to periodontal defect play a major role in maxillary sinus mucous membrane thickness?: A cone-beam computed tomography-Assisted retrospective study. Dental Research Journal, 16(4), 251-256. doi:10.4103/1735-3327.261131
Appel, D. S., E.;Appel, C. (2023). Success rate of orthograde endodontic retreatment after failed apicectomy - A retrospective study. Int Endod J, 56(7), 819-826. doi:10.1111/iej.13925
Arora, A. A., Ashtha;Grewal, Mandeep S.;Patanjali, Shagun. (2020). Platelet Rich Fibrin as Regenerative Therapy for Peri Radicular Surgery in a Trauma Case - An Innovative Approach. Journal of Evolution of Medical and Dental Sciences-Jemds, 9(48), 3687-3690. doi:10.14260/jemds/2020/808
Arpitha, M. T., S.;Sangwan, P.;Gupta, A. (2023). Efficacy of mixture of injectable-platelet-rich fibrin and type-1 collagen particles on the closure of through-and-through periapical bone defects: A randomized controlled trial. International Endodontic Journal, 56(10), 1197-1211. doi:10.1111/iej.13954
ArRejaie, A. A.-H., F.;Alagl, A. S.;Hassan, K. S. (2016). Platelet-rich plasma gel combined with bovine-derived xenograft for the treatment of dehiscence around immediately placed conventionally loaded dental implants in humans: Cone beam computed tomography and three-dimensional image evaluation. International Journal of Oral and Maxillofacial Implants, 31(2), 431-438. doi:10.11607/jomi.3859
Artzi, Z. M., O.;Segal, P. (1997). Bone regeneration around an osseointegrated implant. A simultaneous approach in a fenestrated defect: a case report. Quintessence Int, 28(2), 111-115.
Artzi, Z. N., C. E. (1998). The Application of Deproteinized Bovine Bone Mineral for Ridge Preservation Prior to Implantation. Clinical and Histological Observations in a Case Report. Journal of Periodontology, 69(9), 1062-1067. doi:10.1902/jop.1998.69.9.1062
Artzi, Z. N., C. E.;Tal, H. (2001). Efficacy of Porous Bovine Bone Mineral in Various Types of Osseous Deficiencies: Clinical Observations and Literature Review. International Journal of Periodontics and Restorative Dentistry, 21(4), 395-405. Retrieved from https://www.scopus.com/inward/record.uri?eid=2-s2.0-0035433968&partnerID=40&md5=8ec31ccc390fed6b83b8dabc1028b764
Artzi, Z. T., H.;Dayan, D. (2001). Porous bovine bone mineral in healing of human extraction sockets: 2. Histochemical observations at 9 months. Journal of Periodontology, 72(2), 152-159. doi:10.1902/jop.2001.72.2.152
Artzi, Z. W., Nadav;Weinreb, Miron;Steigmann, Marius;Prasad, Hari S.;Tsesis, Igor. (2012). Effect of Guided Tissue Regeneration on Newly Formed Bone and Cementum in Periapical Tissue Healing after Endodontic Surgery: An <i>In Vivo</i> Study in the Cat. Journal of Endodontics, 38(2), 163-169. doi:10.1016/j.joen.2011.10.002
Artzi, Z. W., N.;Weinreb, M.;Steigmann, M.;Prasad, H. S.;Tsesis, I. (2012). Effect of guided tissue regeneration on newly formed bone and cementum in periapical tissue healing after endodontic surgery: an in vivo study in the cat. J Endod, 38(2), 163-169. doi:10.1016/j.joen.2011.10.002
Artzi, Z. W., N.;Weinreb, M.;Steigmann, M.;Prasad, H. S.;Tsesis, I. (2012). Effect of suided tissue regeneration on newly formed Bone and cementum in periapical tissue healing after endodontic surgery: An in vivo study in the cat. Journal of Endodontics, 38(2), 163-169. doi:10.1016/j.joen.2011.10.002
Asgary, S. M., L. A.;Kolahdouzan, A. (2013). Indications and case series of intentional replantation of teeth. Iranian endodontic journal, 9(1), 71-78. Retrieved from https://www.scopus.com/inward/record.uri?eid=2-s2.0-84891423790&partnerID=40&md5=0361f57aa2b87d9f0e65be454b4c6852
Asgary, S. R., L.;Haeri, A. (2018). Surgical Endodontics vs Regenerative Periodontal Surgery for Management of a Large Periradicular Lesion. Iran Endod J, 13(2), 271-276. doi:10.22037/iej.v13i2.20648
Asgary, S. R., L. (2021). Grafting with Bone Substitute Materials in Therapy-Resistant Periapical Actinomycosis. Case Rep Dent, 2021, 6619731. doi:10.1155/2021/6619731
Ashika Riswana, N. S. S., S.;Sandeep, A. H. (2021). Comparative evaluation of herbal extract-wheat grass powder with conventional irrigating solution-an in vitro study research article. International Journal of Dentistry and Oral Science, 8(2), 1498-1501. Retrieved from https://www.scopus.com/inward/record.uri?eid=2-s2.0-85101771365&partnerID=40&md5=ad73fd27dd54b035e032155ed1fbca88
Asikainen, A. J. N., J.;Mesimäki, K.;Laitinen, O.;Peltola, J.;Pelto, M.;Kellomäki, M.;Ashammakhi, N.;Lindqvist, C.;Suuronen, R. (2005). Tyrosine derived polycarbonate membrane is useful for guided bone regeneration in rabbit mandibular defects. Journal of Materials Science: Materials in Medicine, 16(8), 753-758. doi:10.1007/s10856-005-2613-6
Azargoon, H. W., B. J.;Solomon, E. S.;Kessler, H. P.;He, J.;Spears, R. (2011). Assessment of hemostatic efficacy and osseous wound healing using HemCon dental dressing. Journal of Endodontics, 37(6), 807-811. doi:10.1016/j.joen.2011.02.023
Azim, A. A. (2022). Letter to the Editor. International Endodontic Journal, 55(1), 137-138. doi:10.1111/iej.13645
Azim, A. A. A., H.;Azim, K. A.;Piasecki, L. (2021). The Buffalo study: Outcome and associated predictors in endodontic microsurgery- a cohort study. International Endodontic Journal, 54(3), 301-318. doi:10.1111/iej.13419
Azim, A. A. A., T.;Wang, H. H.;Piasecki, L. (2021). Management of Root Fenestration Using Buccal Decortication and Guided Tissue Regeneration: A Case Report and 3-dimensional Analysis. J Endod, 47(1), 125-132. doi:10.1016/j.joen.2020.09.012
Azuma, M. M. B., P. F. E.;Valentim, D.;Gomes-Filho, J. E.;Dezan-Jùnior, E.;Sivieri-Araujo, G.;Jacinto, R. C.;Cintra, L. T. A. (2015). Advances in apical microsurgery: Technique, materials and prognosis. In Advances in Medicine and Biology (Vol. 82, pp. 89-113).
Azuma, M. M. d. O. R., L. C.;Bernabé, P. F. E.;Cintra, L. T. A. (2020). THE ROLE OF PLATELET-RICH PLASMA IN GUIDED TISSUE REGENERATION. In Encyclopedia of Cell Biology: New Research (9 Volume Set) (Vol. 1, pp. 31-44).
Baek, S. H. L., W. C.;Setzer, F. C.;Kim, S. (2010). Periapical bone regeneration after endodontic microsurgery with three different root-end filling materials: Amalgam, SuperEBA, and mineral trioxide aggregate. Journal of Endodontics, 36(8), 1323-1325. doi:10.1016/j.joen.2010.04.008
Bai, Y. K., T.;Tatsumi, H.;Miyamoto, K.;Sha, J.;Hideshima, K.;Matsuzaki, Y. (2018). Feasibility of a three-dimensional porous uncalcined and unsintered hydroxyapatite/poly-D/L-lactide composite as a regenerative biomaterial in maxillofacial surgery. Materials, 11(10). doi:10.3390/ma11102047
Bailey, B. M. (1988). A new apicectomy retractor. Br J Oral Maxillofac Surg, 26(2), 169-170. doi:10.1016/0266-4356(88)90015-0
Bakhsh, A. M., D.;Proctor, G.;Mannocci, F.;Niazi, S. A. (2022). The impact of apical periodontitis, non-surgical root canal retreatment and periapical surgery on serum inflammatory biomarkers. International Endodontic Journal, 55(9), 923-937. doi:10.1111/iej.13786
Bakopoulou, A. (2020). Prospects of Advanced Therapy Medicinal Products–Based Therapies in Regenerative Dentistry: Current Status, Comparison with Global Trends in Medicine, and Future Perspectives. Journal of Endodontics, 46(9), S175-S188. doi:10.1016/j.joen.2020.06.026
Baldeon-Gutierrez, R. O., N.;Yoshiba, K.;Yoshiba, N.;Tohma, A.;Takeuchi, R.;Belal, R. S. I.;Edanami, N.;Takahara, S.;Gomez-Kasimoto, S.;Ida, T.;Noiri, Y. (2023). Wound-healing Processes After Pulpotomy in the Pulp Tissue of Type 1 Diabetes Mellitus Model Rats. Journal of Endodontics. doi:10.1016/j.joen.2023.10.016
Balraj, C. P., P. S. U. (2023). A novel image retrieval method for encryption and decryption to preserve privacy using AES algorithm and comparing accuracy with des algorithm. Paper presented at the AIP Conference Proceedings.
Baniulyte, G. A., K.;Burns, L. (2021). Guided tissue regeneration techniques involving blood-derived products in periradicular surgery: a systematic review and meta-analysis protocol. JBI Evid Synth, 19(12), 3378-3383. doi:10.11124/jbies-21-00019
Baniulyte, G. B., L.;Ali, K. (2022). Guided tissue regeneration in peri-radicular surgery. Dentistry Review, 2(2). doi:10.1016/j.dentre.2022.100049
Bari?, H. T., V.;Peterkovi?, V.;Mrak, G. (2022). Mortality and morbidity in surgically treated patients with petroclival meningiomas: a systematic review and meta-analysis of case series. British Journal of Neurosurgery, 36(4), 501-510. doi:10.1080/02688697.2022.2033700
Barkhordar, R. A. M., J. R. (1986). Histologic evaluation of a human periapical defect after implantation with tricalcium phosphate. Oral Surgery, Oral Medicine, Oral Pathology, 61(2), 201-206. doi:10.1016/0030-4220(86)90188-X
Barone, A. C., U.;Crespi, R.;Romanos, G. E. (2002). Root surface morphological changes after focused versus defocused CO2 laser irradiation: A scanning electron microscopy analysis. Journal of Periodontology, 73(4), 370-373. doi:10.1902/jop.2002.73.4.370
Barreras, U. S. M., F. T.;Martínez, R. E.;Valencia, C. S.;Rodríguez, P. R.;Rodríguez, J. P. (2016). Chitosan nanoparticles enhance the antibacterial activity of chlorhexidine in collagen membranes used for periapical guided tissue regeneration. Mater Sci Eng C Mater Biol Appl, 58, 1182-1187. doi:10.1016/j.msec.2015.09.085
Barreras, U. S. M., F. T.;Martínez, R. E. M.;Valencia, C. S.;Rodríguez, P. R. M.;Rodríguez, J. P. L. (2016). Chitosan nanoparticles enhance the antibacterial activity of chlorhexidine in collagen membranes used for periapical guided tissue regeneration. Materials Science and Engineering C, 58, 1182-1187. doi:10.1016/j.msec.2015.09.085
Barreto, R. B., B.;Lambert, J.;Malhotra-Kumar, S.;Santos-Fernandes, V.;Monstrey, S. (2020). Addressing the challenges in antisepsis: focus on povidone iodine. International Journal of Antimicrobial Agents, 56(3). doi:10.1016/j.ijantimicag.2020.106064
Barsness, B. D. R., S. H. (2016). Endodontic considerations for the restoration of endodontically treated teeth. In Restoration of Root Canal-Treated Teeth: An Adhesive Dentistry Perspective (pp. 1-24).
Baruwa, A. O. M., J. N. R.;Maravic, T.;Mazzitelli, C.;Mazzoni, A.;Ginjeira, A. (2022). Effect of Endodontic Irrigating Solutions on Radicular Dentine Structure and Matrix Metalloproteinases—A Comprehensive Review. Dentistry Journal, 10(12). doi:10.3390/dj10120219
Baruwa, A. O. M., J. N. R.;Pires, M. D.;Pereira, B.;Cruz, P. M.;Ginjeira, A. (2023). Management of Apico-marginal Defects With Endodontic Microsurgery and Guided Tissue Regeneration: A Report of Thirteen Cases. Journal of Endodontics, 49(9), 1207-1215. doi:10.1016/j.joen.2023.07.009
Bashutski, J. D. W., H. L. (2009). Periodontal and Endodontic Regeneration. Journal of Endodontics, 35(3), 321-328. doi:10.1016/j.joen.2008.11.023
Baskran, R. N. R. R., M. (2020). Knowledge and awareness about class ii dental caries among dental practitioners among the South Indian population. International Journal of Pharmaceutical Research, 12(4), 2222-2230. doi:10.31838/ijpr/2020.12.04.311
Basta, D. G. A.-S., A. M.;El-Batouty, K. M.;Tawfik, H. M. (2021). Effect of combining platelet-rich fibrin with synthetic bone graft on the healing of intrabony defects after apicectomy in dogs with periapical pathosis. Saudi Endodontic Journal, 11(3), 300-307. doi:10.4103/sej.sej_191_20
Basualdo, M. A. P., A. N. (1974). [Periapical surgery]. Rev Odontol Circ Odontol Parag, 20(2), 95-98.
Baumann, B. S., P.;Curien, R.;Engels-Deutsch, M. (2021). Surgical Treatment of Voluminous Jaw Cysts with a Buccal Plate: A Study of 20 Clinical Cases. Journal of Contemporary Dental Practice, 22(9), 1069-1075. doi:10.5005/jp-journals-10024-3184
Beck-Coon, R. J. N., C. W.;Kafrawy, A. H. (1991). An in vivo study of the use of a nonresorbable ceramic hydroxyapatite as an alloplastic graft material in periapical surgery. Oral Surgery, Oral Medicine, Oral Pathology, 71(4), 483-488. doi:10.1016/0030-4220(91)90436-G
Begum, N. F. R., P. (2023). Gender-based cytomorphometric analysis of buccal exfoliated cells in a South Indian population. Cytopathology, 34(4), 361-366. doi:10.1111/cyt.13245
Behera, K. S., A. H. (2021). Dynamic navigation system-a current breakthrough in dentistry. International Journal of Dentistry and Oral Science, 8(5), 2910-2912. Retrieved from https://www.scopus.com/inward/record.uri?eid=2-s2.0-85110741136&partnerID=40&md5=f5948668f3a2096b4c208e6517fae414
Bellows, J. (2022). Feline Dentistry: Second Edition.
Benjamin, G. A., A.;Bueno, M. R.;Estrela, C.;Diogenes, A. (2021). Preserving the Neurovascular Bundle in Targeted Endodontic Microsurgery: A Case Series. Journal of Endodontics, 47(3), 509-519. doi:10.1016/j.joen.2020.10.008
Ben-Zvi, Y. R., E.;Masri, D.;Avishai, G.;Chaushu, G.;Chaushu, L. (2021). Clinical and radiological characteristics of oro-antral communications/fistulae due to implant dentistry procedures: A cross-sectional retrospective study. Clinical Implant Dentistry and Related Research, 23(1), 54-60. doi:10.1111/cid.12962
Bergenholtz, G. W., U. M. E.;Sorensen, R. G.;Xiropaidis, A. V.;Wozney, J. M. (2006). Observations on healing following endodontic surgery in nonhuman primates (Macaca fascicularis): Effects of rhBMP-2. Oral surgery, oral medicine, oral pathology, oral radiology, and endodontics, 101(1), 116-125. doi:10.1016/j.tripleo.2005.02.085
Berlin-Broner, Y. L., L. (2021). Retrospective evaluation of endodontic case reports published in the International Endodontic Journal and the Journal of Endodontics for their compliance with the PRICE 2020 guidelines. International Endodontic Journal, 54(2), 210-219. doi:10.1111/iej.13415
Bernabé, P. F. A., M. M.;Ferreira, L. L.;Dezan-Júnior, E.;Gomes-Filho, J. E.;Cintra, L. T. (2013). Root reconstructed with mineral trioxide aggregate and guided tissue regeneration in apical surgery: a 5-year follow-up. Braz Dent J, 24(4), 428-432. doi:10.1590/0103-6440201302242
Bernabé, P. F. E. A., M. M.;Ferreira, L. L.;Dezan-Júnior, E.;Gomes-Filho, J. E.;Cintra, L. T. A. (2013). Root reconstructed with mineral trioxide aggregate and guided tissue regeneration in apical surgery: A 5-year follow-up. Brazilian dental journal, 24(4), 428-432. doi:10.1590/0103-6440201302242
Bernabé, P. F. E. G.-F., J. E.;Cintra, L. T. Â;Moretto, M. J.;Lodi, C. S.;Nery, M. J.;Otoboni Filho, J. A.;Dezan Jr, E. (2010). Histologic evaluation of the use of membrane, bone graft, and MTA in apical surgery. Oral Surgery, Oral Medicine, Oral Pathology, Oral Radiology and Endodontology, 109(2), 309-314. doi:10.1016/j.tripleo.2009.07.019
Bernabé, P. F. E. G.-F., J. E.;Dezan-Júnior, E.;Prieto, A. K. C.;Samuel, R. O.;Cintra, L. T. A. (2013). Combined therapy with mineral trioxide aggregate, and guided tissue regeneration for a large radicular cyst: A 13-year follow-up. Brazilian Journal of Oral Sciences, 12(1), 66-70. Retrieved from https://www.scopus.com/inward/record.uri?eid=2-s2.0-84876021640&partnerID=40&md5=65268ab848e3fb055a8…
Bernabé, P. F. E. H., R.;Morandi, R.;De Souza, V.;Nery, M. J.;Otoboni Filho, J. A.;Dezan Jr, E.;Gomes-Filho, J. E. (2005). Comparative study of MTA and other materials in retrofilling of pulpless dogs' teeth. Brazilian dental journal, 16(2), 149-155. Retrieved from https://www.embase.com/search/results?subaction=viewrecord&id=L41721962&from=export
Bernabé, P. F. E. M., L. G. N.;Cintra, L. T. A.;Gomes-Filho, J. E.;Dezan Jr, E.;Nagata, M. J. H. (2012). Bone healing in critical-size defects treated with either bone graft, membrane, or a combination of both materials: A histological and histometric study in rat tibiae. Clinical Oral Implants Research, 23(3), 384-388. doi:10.1111/j.1600-0501.2011.02166.x
Bernabé, P. F. G.-F., J. E.;Cintra, L. T.;Moretto, M. J.;Lodi, C. S.;Nery, M. J.;Otoboni Filho, J. A.;Dezan, E., Jr. (2010). Histologic evaluation of the use of membrane, bone graft, and MTA in apical surgery. Oral Surg Oral Med Oral Pathol Oral Radiol Endod, 109(2), 309-314. doi:10.1016/j.tripleo.2009.07.019
Bernard, F. T., L.;Isnard, S.;Lemée, J. M.;Terrier, L. M.;François, P.;Velut, S.;Gay, E.;Fournier, H. D.;Roche, P. H. (2019). Long term surgical results of 154 petroclival meningiomas: A retrospective multicenter study. Neurochirurgie, 65(2-3), 55-62. doi:10.1016/j.neuchi.2019.02.001
Bettach, R. T., S.;Mortellaro, C.;Del Fabbro, M. (2018). Immediate implant placement into fresh extraction sites using single-drilling bur and two loading procedures: Follow-up results. Journal of Craniofacial Surgery, 29(8), 2135-2142. doi:10.1097/SCS.0000000000004675
Bhandari, S. A., T. S.;Naik, R.;Bandiwadekar, T.;Makandar, S. (2013). Regenerative periapical surgery: A case report. Dental Hypotheses, 4(2), 61-66. doi:10.4103/2155-8213.113017
Bharathi, J. M., S.;Tewari, S.;Tewari, S.;Duhan, J.;Sangwan, P.;Kumar, V. (2021). Effect of the Piezoelectric Device on Intraoperative Hemorrhage Control and Quality of Life after Endodontic Microsurgery: A Randomized Clinical Study. Journal of Endodontics, 47(7), 1052-1060. doi:10.1016/j.joen.2021.04.013
Bharathi, S. S., S.;Sandeep, A. H. (2020). Effect of etidronic acid and EDTA on root canal dentin - An SEM analysis. International Journal of Dentistry and Oral Science, 2(Special Issue 10), 63-68. Retrieved from https://www.scopus.com/inward/record.uri?eid=2-s2.0-85100161378&partnerID=40&md5=de6d71c7f667b939c41416a3d953e804
Bharti, R. T., A. P.;Verma, P.;Yadav, R. K.;Pant, A. B. (2024). Effect of platelet?rich fibrin and concentrated growth factor on the regenerative potential of human? induced pluripotent stem cells: A comparative analysis. Journal of Conservative Dentistry and Endodontics, 27(9), 975-982. doi:10.4103/JCDE.JCDE_362_24
Bi, C. X., S. Q.;Zhu, Y. C.;Lian, X. Z.;Hu, L. J.;Rao, C. X.;Jin, H. B.;Shang, X. D.;Jin, F. F.;Li, J. Y.;Zheng, P.;Wang, S. H. (2022). Incidence and risk factor analysis for swelling after apical microsurgery. World Journal of Clinical Cases, 10(26), 9303-9309. doi:10.12998/wjcc.v10.i26.9303
Bi, C. Z., M.;Han, X.;Zhang, Y.;Zheng, P. (2020). Endodontic Microsurgery with Orthodontic Treatment in a Mandibular Left Molar with Symptomatic Apical Periodontitis. Journal of Endodontics, 46(11), 1799-1805. doi:10.1016/j.joen.2020.07.033
Bi, C. Z., M.;Zhang, Y.;Zheng, P. (2022). Endodontic Microsurgery of Mandibular Second Molars Using the Bony Lid Approach: A Case Series. Journal of Endodontics, 48(12), 1533-1538. doi:10.1016/j.joen.2022.10.001
Bi, J. L., Y.;Liu, X. M.;Lei, S.;Chen, X. (2020). Platelet-rich Fibrin Improves the Osteo-/Odontogenic Differentiation of Stem Cells from Apical Papilla via the Extracellular Signal–regulated Protein Kinase Signaling Pathway. Journal of Endodontics, 46(5), 648-654. doi:10.1016/j.joen.2020.02.004
Bieszczad, D. W., J.;Kaczmarzyk, T. (2022). Factors Affecting the Success of Endodontic Microsurgery: A Cone-Beam Computed Tomography Study. Journal of Clinical Medicine, 11(14). doi:10.3390/jcm11143991
Bieszczad, D. W., Jaroslaw;Kaczmarzyk, Tomasz. (2023). Treatment-Related Factors Affecting the Success of Endodontic Microsurgery and the Influence of GTR on Radiographic Healing-A Cone-Beam Computed Tomography Study. Journal of Clinical Medicine, 12(19). doi:10.3390/jcm12196382
Bieszczad, D. W., J.;Kaczmarzyk, T. (2023). Treatment-Related Factors Affecting the Success of Endodontic Microsurgery and the Influence of GTR on Radiographic Healing—A Cone-Beam Computed Tomography Study. Journal of Clinical Medicine, 12(19). doi:10.3390/jcm12196382
Bilginaylar, K. (2017). Uncommon Odontogenic Orocutaneous Fistula of the Jaw Treated with Platelet-Rich Fibrin. Case Rep Dent, 2017, 7174217. doi:10.1155/2017/7174217
Bilginaylar, K. O., K. O.;Uyanik, L. (2016). Mandibular incisive canal in relation to periapical surgery. Contemporary Clinical Dentistry, 7(1), 79-81. doi:10.4103/0976-237X.177095
Bio?anin, V. A., ?;Pošti?, S.;Ili?, D.;Vukovi?, Z.;Mili?, M.;Fan, Y.;Li, Z.;Brkovi?, B.;?uri?, M. (2018). Marginal Gaps between 2 Calcium Silicate and Glass Ionomer Cements and Apical Root Dentin. Journal of Endodontics, 44(5), 816-821. doi:10.1016/j.joen.2017.09.022
Birke, W. P. P., H. (1977). Report on experiences with Eskici's vertical incision for apicoectomies. Stomatologie der DDR, 27(8), 496-500. Retrieved from https://www.embase.com/search/results?subaction=viewrecord&id=L7586431&from=export
Blahuta, R. S., P. (2012). Root-end resection. Bratisl Lek Listy, 113(4), 240-242. doi:10.4149/bll_2012_055
Bodrumlu, E. K., I.;Sumer, M.;Sumer, A. P.;Telc?oglu, N. T. (2012). Temperature variation during apicectomy with Er:YAG laser. Photomed Laser Surg, 30(8), 425-428. doi:10.1089/pho.2012.3256
Bogaerts, P. H., J. F.;Siquet, J. P. (2003). Healing of maxillary sinusitis of odontogenic origin following conservative endodontic retreatment: Case reports. Acta Oto-Rhino-Laryngologica Belgica, 57(1), 91-97. Retrieved from https://www.scopus.com/inward/record.uri?eid=2-s2.0-0345074073&partnerID=40&md5=f6e7c35a265caa1a7294951211c59f40
Bogen, G. L., I.;Chandler, N. (2014). MTA Root Canal Obturation. In Mineral Trioxide Aggregate: Properties and Clinical Applications (pp. 207-249).
Bohning, B. P. D., W. D.;Jeansonne, B. G. (1999). The effect of guided tissue regeneration on the healing of osseous defects in rat calvaria. Journal of Endodontics, 25(2), 81-84. doi:10.1016/S0099-2399(99)80001-6
Bonsmann, M. K., R.;Wunderlich, S. (2023). Dentoalveolar Surgery. In Oral and maxillofacial surgery: Surgical textbook and atlas (pp. 31-76).
Borchers, R. G., N. (2009). Laser supported apicectomy by diode and Er,Cr:YSGG laser. Lasers in Medical Science, 24(3), 486-487. doi:10.1007/s10103-009-0667-2
Bornstein, M. M. H., K.;Jacobs, R. (2017). Use of cone beam computed tomography in implant dentistry: current concepts, indications and limitations for clinical practice and research. Periodontology 2000, 73(1), 51-72. doi:10.1111/prd.12161
Bornstein, M. M. H., J. K. C.;Yeung, A. W. K.;Tanaka, R.;Li, J. Q.;Jacobs, R. (2019). A retrospective evaluation of factors influencing the volume of healthy maxillary sinuses based on CBCT imaging. International Journal of Periodontics and Restorative Dentistry, 39(2), 187-193. doi:10.11607/prd.3722
Bortoluzzi, E. A. B., N. J.;Bramante, C. M.;Garcia, R. B.;de Moraes, I. G.;Bernardineli, N. (2006). Sealing Ability of MTA and Radiopaque Portland Cement With or Without Calcium Chloride for Root-End Filling. Journal of Endodontics, 32(9), 897-900. doi:10.1016/j.joen.2006.04.006
Bortoluzzi, E. A. d. S. T., C.;Broon, N. J.;Consolaro, A.;Pinheiro, T. N.;da Fonseca Roberti Garcia, L.;Pashley, D. H.;Bramante, C. M. (2021). Tissue response to white mineral aggregate-based cement containing barium sulfate as alternative radiopacifier: A randomized controlled animal study. Microscopy Research and Technique, 84(4), 705-711. doi:10.1002/jemt.23629
Bran, S. B., G.;Baciut, M.;Mitre, I.;Onisor, F.;Hedesiu, M.;Manea, A. (2019). The opportunity of using alloplastic bone augmentation materials in the maxillofacial region– Literature review. Particulate Science and Technology, 37(8), 912-922. doi:10.1080/02726351.2018.1455784
Brennan, P. A. M., D. A.;Walker, T. W.;Cascarini, L.;Oeppen, R. S. (2010). Short communication articles published in BJOMS during 2008-2009-an analysis of types of submission and subject material. British Journal of Oral and Maxillofacial Surgery, 48(3), 167-172. doi:10.1016/j.bjoms.2010.01.008
Britain, S. K. A., Tv;Schenk, R. K.;Buser, D.;Nummikoski, P.;Cochran, D. L. (2005). The use of guided tissue regeneration principles in endodontic surgery for induced chronic periodontic-endodontic lesions: a clinical, radiographic, and histologic evaluation. J Periodontol, 76(3), 450-460. doi:10.1902/jop.2005.76.3.450
Britain, S. K. v. A., T.;Schenk, R. K.;Buser, D.;Nummikoski, P.;Cochran, D. L. (2005). The use of guided tissue regeneration principles in endodontic surgery for induced chronic periodontic-endodontic lesions: A clinical, radiographic, and histologic evaluation. Journal of Periodontology, 76(3), 450-460. doi:10.1902/jop.2005.76.3.450
Brizuela, C. M., G.;Urrejola, D.;Quezada, M. A.;Concha, G.;Ramírez, V.;Angelopoulos, I.;Cadiz, M. I.;Tapia-Limonchi, R.;Khoury, M. (2020). Cell-Based Regenerative Endodontics for Treatment of Periapical Lesions: A Randomized, Controlled Phase I/II Clinical Trial. Journal of Dental Research, 99(5), 523-529. doi:10.1177/0022034520913242
Brizuela, C. M., G.;Toro, P.;Phillips, D.;Cabrera, C.;Dezerega, A.;Concha, G. (2023). Regenerative endodontic procedure combined with non-surgical root canal treatment in an immature permanent maxillary molar: A 7-year follow-up case report. Australian Endodontic Journal, 49(S1), 462-469. doi:10.1111/aej.12719
Brugnami, F. M., J. T. (1999). Treatment of a Large Periapical Lesion with Loss of Labial Cortical Plate Using GTR: A Case Report. International Journal of Periodontics and Restorative Dentistry, 19(3), 243-249. Retrieved from https://www.scopus.com/inward/record.uri?eid=2-s2.0-0033138433&partnerID=40&md5=6badfebda214e50a057c83e3d12efb87
Buonavoglia, A. L., D.;Perrone, D.;Ardito, F.;Troiano, G.;Dioguardi, M.;Candotto, V.;Silvestre, F. J.;Muzio, L. L. O. (2017). Evaluation of chemical-physical properties & cytocompatibility of theracal LC. Journal of Biological Regulators and Homeostatic Agents, 31(2, Supplement 1), 1-9. Retrieved from https://www.scopus.com/inward/record.uri?eid=2-s2.0-85031778479&partnerID=40&md5=160fdc0973cd195…
Caccioli, P. (1992). Apicectomy: localization and isolation of the radicular apex. Acta Biomed Ateneo Parmense, 63(1-2), 97-100.
Camargo, J. M. P. B., T.;Camargo, R.;Love, R. M.;Reher, P. (2019). Surgical management of a large radicular cyst using modified guided tissue regeneration techniques: a case report with 4 years follow-up. Oral Surgery, 12(4), 323-331. doi:10.1111/ors.12424
Camargo, P. M. P., F. Q.;Wolinsky, L. E.;Lekovic, V.;Kamrath, H.;White, S. N. (2003). Clinical repair of an osseous defect associated with a cemental tear: a case report. Int J Periodontics Restorative Dent, 23(1), 79-85.
Camargo, P. M. P., F. Q. M.;Wolinsky, L. E.;Lekovic, V.;Kamrath, H.;White, S. N. (2003). Clinical repair of an osseous defect associated with a cemental tear: A case report. International Journal of Periodontics and Restorative Dentistry, 23(1), 79-85. Retrieved from https://www.scopus.com/inward/record.uri?eid=2-s2.0-0038283155&partnerID=40&md5=5579180e529adf46a8d2ef71ba844652
Camc?, H. S., F. (2022). Effect of sinus proximity, alveolar bone level, and initial buccolingual inclination on behavior of maxillary first molar under expansion force: a finite element analysis. Journal of the World Federation of Orthodontists, 11(2), 60-67. doi:10.1016/j.ejwf.2021.12.001
Camilleri, J. A., A.;Li, X.;Meschi, N. (2022). Present status and future directions: Hydraulic materials for endodontic use. International Endodontic Journal, 55(S3), 710-777. doi:10.1111/iej.13709
Camilleri, J. P., C. (2021). Root-End Filling and Perforation Repair Materials and Techniques. In Endodontic Materials in Clinical Practice (pp. 219-261).
Careddu, R. D., H. F. (2018). How does the pulpal response to biodentine and proroot mineral trioxide aggregate compare in the laboratory and clinic? British Dental Journal, 225(8), 743-749. doi:10.1038/sj.bdj.2018.864
Carinci, F. P., A.;Stabellini, G.;Palmieri, A.;Scapoli, L.;Laino, G.;Caputi, S.;Pezzetti, F. (2004). Calcium sulfate: Analysis of MG63 osteoblast-like cell response by means of a microarray technology. Journal of Biomedical Materials Research - Part B Applied Biomaterials, 71(2), 260-267. doi:10.1002/jbm.b.30133
Carr, G. B. (1992). Microscopes in endodontics. J Calif Dent Assoc, 20(11), 55-61.
Carranza, N. R., M. A. (2019). Treatment of an Advanced Gingival Recession Involving the Apex of the Tooth: Periodontal Plastic, Endodontic Surgical Approach With a Laterally Stretched Flap and a Connective Tissue Graft. Clin Adv Periodontics, 9(2), 70-76. doi:10.1002/cap.10054
Carrilho, E. V. P. (2015). Amniotic membrane in oral medicine. In Amniotic Membrane: Origin Characterization and Medical Applications (pp. 153-163).
Carrotte, P. (2005). Surgical endodontics. Br Dent J, 198(2), 71-79. doi:10.1038/sj.bdj.4811970
Cassanta, L. T. D. C. R., V.;Violatti-Filho, J. R.;Teixeira Neto, B. A.;Tavares, V. M.;Bernal, E. C. B. A.;Souza, D. M.;Araujo, M. S.;de Lima Pereira, S. A.;Rodrigues, D. B. R. (2017). Modulation of Matrix Metalloproteinase 14, Tissue Inhibitor of Metalloproteinase 3, Tissue Inhibitor of Metalloproteinase 4, and Inducible Nitric Oxide Synthase in the Development of Periapical Lesions. Journal of …
Castellano, E. R. F. S., M. T. M.;Fraile, J. F. (2022). Study of Elevation Forces and Resilience of the Schneiderian Membrane Using a New Balloon Device in Maxillary Sinus Elevations on Pig Head Cadavers. Applied Sciences (Switzerland), 12(9). doi:10.3390/app12094406
Castelli, W. A. N., C. E.;Caffesse, R. G.;Diaz Perez, R. (1985). Healing and revascularization of apical periodontium and dental pulps in apicoectomized and nonapicoectomized tooth replants in monkeys. A study of fully developed teeth. Oral Surg Oral Med Oral Pathol, 60(6), 571-576. doi:10.1016/0030-4220(85)90353-6
Castelo-Baz, P. R.-B., I.;Martín-Biedma, B.;Dablanca-Blanco, A. B.;Varela-Patiño, P.;Blanco-Carrión, J. (2015). Combined endodontic-periodontal treatment of a palatogingival groove. Journal of Endodontics, 41(11), 1918-1922. doi:10.1016/j.joen.2015.08.008
Cattaneo, V. P., G.;Corvi, G.;Bonichi, O. F. (1978). [Apicectomy: indications and technic]. Riv Ital Stomatol, 47(10), 21-26.
Çetiner, S. E., E.;Üstün, Y.;Öztunç, H.;Tuncer, I. (2003). Long-term results of the application of solvent-dehydrated bone xenograft and duramater xenograft for the healing of oroantral osseous defects: A pilot experimental study. Dental Traumatology, 19(1), 30-35. doi:10.1034/j.1600-9657.2003.00096.x
Cevher, E. S., A. D.;Peköz, A. Y. (2016). Bioengineered wound and burn healing substitutes: Novel design for biomedical applications and general aspects. In Natural Polymers for Drug Delivery (pp. 183-202).
Chai, J. J., R.;Yuan, G.;Kanter, V.;Miron, R. J.;Zhang, Y. (2019). Effect of Liquid Platelet-rich Fibrin and Platelet-rich Plasma on the Regenerative Potential of Dental Pulp Cells Cultured under Inflammatory Conditions: A Comparative Analysis. Journal of Endodontics, 45(8), 1000-1008. doi:10.1016/j.joen.2019.04.002
Chan, H. L. W., H. L.;Bashutski, J. D.;Edwards, P. C.;Fu, J. H.;Oh, T. J. (2011). Retrograde Peri-implantitis: A case report introducing an approach to its management. Journal of Periodontology, 82(7), 1080-1088. doi:10.1902/jop.2010.100585
Chan, S. G., G. N.;Woodmansey, K. F.;He, J. (2020). Retrospective Analysis of Root-end Microsurgery Outcomes in a Postgraduate Program in Endodontics Using Calcium Silicate–based Cements as Root-end Filling Materials. Journal of Endodontics, 46(3), 345-351. doi:10.1016/j.joen.2019.11.010
Chandak, M. J., N.;Dass Mishra, A.;Chandak, R.;Bajaj, P.;Sedani, S.;Chaudhari, P. (2024). A Narrative on Inflammatory Biomarkers in Endodontics. Journal of the International Clinical Dental Research Organization, 16(1), 3-7. doi:10.4103/jicdro.jicdro_20_23
Chandler, N. P. K., S. (2002). The changing role of the apicectomy operation in dentistry. Journal of the Royal College of Surgeons of Edinburgh, 47(5), 660-667. Retrieved from https://www.scopus.com/inward/record.uri?eid=2-s2.0-0036815509&partnerID=40&md5=67bac9ee0aad3882c0636b5a554eabf3
Chapman, S. K., M.;Woods, M. (2023). A Multidisciplinary Approach to the Sequelae of Dental Trauma in a Child: A Radicular Cyst. British Journal of Surgery, 110, vii96-vii97. doi:10.1093/bjs/znad258.409
Chaturvedy, V. C., S. (2012). Regenerative therapy as an adjunct to periapical surgery: a case report. Int J Clin Pediatr Dent, 5(1), 75-77. doi:10.5005/jp-journals-10005-1139
Chen, C. W., X.;Ling, J.;Xie, N. (2011). Expression of matrilin-2 and -4 in human dental pulps during dentin-pulp complex wound healing. Journal of Endodontics, 37(5), 642-649. doi:10.1016/j.joen.2011.02.018
Chen, C. Z., R.;Zhang, W.;Li, F.;Wang, Z.;Qin, L.;Chen, Y.;Bian, Z.;Meng, L. (2023). Clinical and radiological outcomes of dynamic navigation in endodontic microsurgery: a prospective study. Clinical Oral Investigations, 27(9), 5317-5329. doi:10.1007/s00784-023-05152-6
Chen, G. F., C. T.;Tong, C. (2009). The management of mucosal fenestration: A report of two cases. International Endodontic Journal, 42(2), 156-164. doi:10.1111/j.1365-2591.2008.01463.x
Chen, H. H. Y., C. A.;Chen, Y. C.;Tsai, C. C.;Lin, P. Y.;Huang, H. H. (2021). Influence of maxillary antrolith on the clinical outcome of implants placed simultaneously with osteotome sinus floor elevation: A retrospective radiographic study. Clinical Implant Dentistry and Related Research, 23(6), 833-841. doi:10.1111/cid.13043
Chen, I. K., B.;Wang, C.;Wang, H. G.;Koyama, E.;Kohli, M. R.;Nah, H. D.;Kim, S. (2015). Healing after root-end microsurgery by using mineral trioxide aggregate and a new calcium silicate-based bioceramic material as root-end filling materials in dogs. Journal of Endodontics, 41(3), 389-399. doi:10.1016/j.joen.2014.11.005
Chen, J. H. R., V.;Kuehne, S. A.;Camilleri, J.;Hirschfeld, J. (2024). Chemical, Antibacterial, and Cytotoxic Properties of Four Different Endodontic Sealer Leachates Over Time. Journal of Endodontics. doi:10.1016/j.joen.2024.08.015
Chen, J. W., Y.;Lin, Y.;Jiang, H. (2021). Considerations for Clinical Use of Concentrated Growth Factor in Maxillofacial Regenerative Medicine. Journal of Craniofacial Surgery, 32(4), 1316-1321. doi:10.1097/SCS.0000000000007182
Chen, S. L., H.;Luo, Y.;Jiang, S.;Zhang, M.;Lv, H.;Cai, Z.;Huang, X. (2019). Micro-CT analysis of chronic apical periodontitis induced by several specific pathogens. International Endodontic Journal, 52(7), 1028-1039. doi:10.1111/iej.13095
Chen, Y. Z. H., Y.;Lü, X. Y. (2023). Molecular mechanism of a novel root-end filling material containing zirconium oxide on the osteogenic/odontogenic differentiation of human osteosarcoma MG-63 cells. Frontiers in Bioengineering and Biotechnology, 11. doi:10.3389/fbioe.2023.1269246
Cheng, C. Y., X.;Zongxin, X.;Lei, S.;Yanan, X.;Yanli, Y. (2022). Robotic and Microrobotic Tools for Dental Therapy. Journal of Healthcare Engineering, 2022. doi:10.1155/2022/3265462
Cheung, L. K. L., J. (1993). Apicectomy of posterior teeth--a clinical study. Aust Dent J, 38(1), 17-21. doi:10.1111/j.1834-7819.1993.tb05446.x
Chiapasco, M. R., A.;Di Leo, F.;Fusari, P.;Sportelli, S.;Felisati, G.;Mantovani, M. (2008). Treatment of iatrogenic complications in maxillary sinus floor surgery. Dental Cadmos, 76(10), I-XXV. Retrieved from https://www.scopus.com/inward/record.uri?eid=2-s2.0-58149522616&partnerID=40&md5=bc3718b34f62c79187b0d39e4238c68e
Chien, H. H. C., C. S. (2014). The Applications and Limitations of Conventional Radiographic Imaging Techniques. In Clinical Maxillary Sinus Elevation Surgery (pp. 9-30).
Cho, S. Y. L., S. J.;Kim, E. (2017). Clinical Outcomes after Intentional Replantation of Periodontally Involved Teeth. Journal of Endodontics, 43(4), 550-555. doi:10.1016/j.joen.2016.11.024
Cho, Y. D. L., J. E.;Chung, Y.;Lee, W. C.;Seol, Y. J.;Lee, Y. M.;Rhyu, I. C.;Ku, Y. (2017). Collaborative Management of Combined Periodontal-endodontic Lesions with a Palatogingival Groove: A Case Series. J Endod, 43(2), 332-337. doi:10.1016/j.joen.2016.10.003
Cho, Y. D. S., Y. J.;Lee, Y. M.;Heo, S. J.;Ku, Y. (2018). Immediate implant placement at a periapical lesion site: A case series. Journal of Oral Implantology, 44(4), 281-286. doi:10.1563/aaid-joi-D-17-00225
Chogle, S. K., B. M.;Goodis, H. E. (2019). Scope of nanotechnology in endodontics. In Nanobiomaterials in Clinical Dentistry (pp. 517-539).
Chogle, S. M. A. G., H. E.;Kinaia, B. M. (2012). Pulpal and Periradicular Response to Caries. Current Management and Regenerative Options. Dental Clinics of North America, 56(3), 521-536. doi:10.1016/j.cden.2012.05.003
Chong, B. S. R., J. S. (2014). Endodontic surgery. British Dental Journal, 216(6), 281-290. doi:10.1038/sj.bdj.2014.220
Christiansen, R. K., L. L.;Gotfredsen, E.;Wenzel, A. (2009). Periapical radiography and cone beam computed tomography for assessment of the periapical bone defect 1 week and 12 months after root-end resection. Dentomaxillofacial Radiology, 38(8), 531-536. doi:10.1259/dmfr/63019695
Christiansen, R. K., L. L.;Hørsted-Bindslev, P.;Wenzel, A. (2009). Randomized clinical trial of root-end resection followed by root-end filling with mineral trioxide aggregate or smoothing of the orthograde gutta-percha root filling - 1-year follow-up. International Endodontic Journal, 42(2), 105-114. doi:10.1111/j.1365-2591.2008.01474.x
Christy, S. N., M. S. (2020). Role of platelet concentrate in dental tissue regeneration - A review. Drug Invention Today, 14(2), 157-1414. Retrieved from https://www.embase.com/search/results?subaction=viewrecord&id=L2008424067&from=export
Chua, S. K. X. S., Y. F.;Wang, W. C.;Mok, B. Y. Y.;Yu, V. S. H. (2023). One-year outcome of selective caries removal versus pulpotomy treatment of deep caries: A pilot randomized controlled trial. International Endodontic Journal, 56(12), 1459-1474. doi:10.1111/iej.13978
Chugal, N. M., S. M.;Kahler, B.;Lin, L. M. (2017). Endodontic Treatment Outcomes. Dental Clinics of North America, 61(1), 59-80. doi:10.1016/j.cden.2016.08.009
Clauder, T. (2022). Present status and future directions – Managing perforations. International Endodontic Journal, 55(S4), 872-891. doi:10.1111/iej.13748
Clauder, T. (2022). Repair of pulp chamber and root perforations. In Endodontic Advances and Evidence-Based Clinical Guidelines (pp. 475-510).
Claudy, M. P. M., S. A. Q.;Fontanella, V. (2013). Hydroxyapatite applications on dentistry and maxillofacial surgery. In Hydroxyapatite: Synthesis, Properties and Applications (pp. 447-458).
Coaguila-Llerena, H. V., A.;Velásquez-Huamán, Z. (2016). In vitro cytotoxicity evaluation of three root-end filling materials in human periodontal ligament fibroblasts. Brazilian dental journal, 27(2), 187-191. doi:10.1590/0103-6440201600447
Cohn, S. A. (1998). When all else fails. Aust Endod J, 24(3), 128-129. doi:10.1111/j.1747-4477.1998.tb00039.x
Copelli, F. A. L., A. A. S. D.;Santos, C. C. D. O.;Carneiro, E.;Cavenago, B. C. (2021). Biological response to lyophilized demineralized dentin matrix implanted in the subcutaneous tissues of rats. Saudi Dental Journal, 33(7), 441-447. doi:10.1016/j.sdentj.2020.12.005
Corbella, S. T., S.;Leone, A.;Rodolfi, A.;Francetti, L. (2012). Immediate implant placement in infected sites as an alternative to secondary endodontic treatment: A review of literature. Giornale Italiano di Endodonzia, 26(3), 111-116. doi:10.1016/j.gien.2012.09.002
Corbella, S. T., S.;Elkabbany, A.;Del Fabbro, M.;von Arx, T. (2016). Guided Tissue Regeneration Using a Barrier Membrane in Endodontic Surgery. Swiss Dent J, 126(1), 13-25. doi:10.61872/sdj-2016-01-140
Corcoran, J. F. S., S. M.;Ellison, R. L. (1985). Osseous healing kinetics after apicoectomy in monkeys: II. A quantitative histological appraisal. Journal of Endodontics, 11(6), 269-274. doi:10.1016/S0099-2399(85)80184-9
Cordero, C. B. S., G. M.;González, D. U.;Quezada, A.;Silva, C. I.;Vásquez, C.;Jara, R.;Jara, D.;Khoury, M. (2020). Allogeneic Cellular Therapy in a Mature Tooth with Apical Periodontitis and Accidental Root Perforation: A Case Report. Journal of Endodontics, 46(12), 1920-1927.e1921. doi:10.1016/j.joen.2020.04.007
Córdova-Malca, F. C.-L., H.;Garré-Arnillas, L.;Rayo-Iparraguirre, J.;Faria, G. (2022). Endodontic micro-resurgery and guided tissue regeneration of a periapical cyst associated to recurrent root perforation: a case report. Restor Dent Endod, 47(4), e35. doi:10.5395/rde.2022.47.e35
Costa, G. M. S. S., S. M.;Pelli Paiva, P. C.;Verli, F. D.;Gonçalves, P. F.;Pereira, S. M. D. S.;De Jesus Tavarez, R. R.;Soares, J. A.;Matos Maia Filho, E. (2017). Factors affecting the periapical status of root-filled canals: A cross-sectional study at the undergraduate level. International Journal of Dentistry, 2017. doi:10.1155/2017/7413204
Cotti, E. C., F.;Bassareo, P. P.;Fonzar, F.;Venturi, M.;Landi, L.;Parolari, A.;Franco, V.;Fabiani, C.;Barili, F.;Di Lenarda, A.;Gulizia, M. M.;Borzi, M.;Campus, G.;Musumeci, F.;Mercuro, G. (2021). Preoperative dental screening in patients waiting for elective cardiovascular procedures: Presentation of the SIC-ANMCO-SICCH-AIE-SIE-SidP intersociety consensus document. Giornale Italiano di Cardiolog…
Cotti, E. E., S. A.;Musu, D.;Campisi, G.;Shemesh, H. (2018). Ultrasound examination with color power Doppler to assess the early response of apical periodontitis to the endodontic treatment. Clinical Oral Investigations, 22(1), 131-140. doi:10.1007/s00784-017-2089-z
Cotti, E. M., S.;Schirru, E.;Ottonello, O.;Mura, M.;Ideo, F.;Susnik, M.;Usai, P. (2018). Healing of Apical Periodontitis in Patients with Inflammatory Bowel Diseases and under Anti–tumor Necrosis Factor Alpha Therapy. Journal of Endodontics, 44(12), 1777-1782. doi:10.1016/j.joen.2018.09.004
Crespi, R. B., A.;Covani, U.;Romanos, G. E. (2003). The outcome of CO2laser root conditioning in periodontal treatment. International Congress Series, 1248(C), 325-332. doi:10.1016/S0531-5131(03)00036-0
Crespi, R. C., U.;Margarone, J. E.;Andreana, S. (1997). Periodontal tissue regeneration in beagle dogs after laser therapy. Lasers in Surgery and Medicine, 21(4), 395-402. doi:10.1002/(SICI)1096-9101(1997)21:4<395::AID-LSM11>3.0.CO;2-A
Crossen, D. M., T.;Tyndall, D. A.;Tawil, P. Z. (2019). Periapical Microsurgery: A 4-dimensional Analysis of Healing Patterns. Journal of Endodontics, 45(4), 402-405. doi:10.1016/j.joen.2018.11.002
Curvers, F. M., N.;Vanhoenacker, A.;Strijbos, O.;Van Mierlo, M.;Lambrechts, P. (2018). Ultrasound Assessment of Bone Healing after Root-end Surgery: Echoes Back to Patient's Safety. Journal of Endodontics, 44(1), 32-37. doi:10.1016/j.joen.2017.08.028
Cushley, S. M., C.;Lappin, M. J.;Harrington, M.;Nagendrababu, V.;Duncan, H. F.;El karim, I. (2022). Outcomes reporting in systematic reviews on revitalization: A scoping review for the development of a core outcome set. International Endodontic Journal, 55(12), 1317-1334. doi:10.1111/iej.13829
Cushley, S. S., E.;Kobayashi, Y.;Nagendrababu, V. (2024). Outcome of Vital Pulp Treatment and Regenerative Endodontics. In Vital Pulp Treatment (pp. 201-217).
Dahlin, C. G., J.;Linde, A.;Nyman, S. (1990). Healing of maxillary and mandibular bone defects using a membrane technique: An experimental study in monkeys. Scandinavian Journal of Plastic and Reconstructive Surgery and Hand Surgery, 24(1), 13-19. Retrieved from https://www.embase.com/search/results?subaction=viewrecord&id=L20314388&from=export
Dammaschke, T. C., J. H.;Bogen, G. (2014). MTA in Vital Pulp Therapy. In Mineral Trioxide Aggregate: Properties and Clinical Applications (pp. 71-110).
Damsaz, M. C., C. Z.;Eshghpour, M.;Alamdari, D. H.;Alamdari, A. H.;Noujeim, Z. E. F.;Haidar, Z. S. (2020). Evidence-Based Clinical Efficacy of Leukocyte and Platelet-Rich Fibrin in Maxillary Sinus Floor Lift, Graft and Surgical Augmentation Procedures. Frontiers in Surgery, 7. doi:10.3389/fsurg.2020.537138
Dang, N. T. N. L., H. P.;Van Toi, V.;Nguyen, T. H. (2020). A Comparative Study on Hydroxyapatite Derived from Bovine Bones and Synthetic Sources. Paper presented at the IFMBE Proceedings.
Danin, J. S., T.;Forsgren, H.;Linder, L. E.;Ramsköld, L. O. (1996). Clinical management of nonhealing periradicular pathosis. Surgery versus endodontic retreatment. Oral surgery, oral medicine, oral pathology, oral radiology, and endodontics, 82(2), 213-217. Retrieved from https://www.embase.com/search/results?subaction=viewrecord&id=L126293339&from=export
Daood, U. B., R. A.;Sidhu, P.;Ilyas, M. S.;Khan, A. S.;Mak, K. K.;Pichika, M. R.;Nagendrababu, V.;Peters, O. A. (2021). Antibacterial and antibiofilm efficacy of k21-E in root canal disinfection. Dental Materials, 37(10), 1511-1528. doi:10.1016/j.dental.2021.08.001
Darcey, J. C. B., G. W.;MacLeod, I.;Campbell, C. (2020). The Maxillary Sinus: What the General Dental Team Need to Know Part 3: Maxillary Sinus Disease of Endodontic Origin. Dental Update, 47(6), 500-509. doi:10.12968/DENU.2020.47.6.500
Das, S. D., A.;Panda, S.;Dipallini, S.;Mohanty, M.;Das, P. (2023). Management of a Radicular Cyst in Anterior Maxilla With Endosurgical Intervention Along With Use of Mineral Trioxide Aggregate (MTA) and Bone Graft: A Case Report. Cureus, 15(10), e47183. doi:10.7759/cureus.47183
Dave, P. H. R., M. (2020). Knowledge, attitude and practice regarding the restoration of a badly broken root canal treated tooth. International Journal of Pharmaceutical Research, 12(1), 1974-1982. doi:10.31838/ijpr/2020.12.01.312
D'Ayala, G. G. D. R., A.;Laurienzo, P.;Malinconico, M. (2007). Development of a new calcium sulphate-based composite using alginate and chemically modified chitosan for bone regeneration. Journal of Biomedical Materials Research - Part A, 81(4), 811-820. doi:10.1002/jbm.a.31009
D'Ayala, G. G. M., M.;Laurienzo, P. (2008). Marine derived polysaccharides for biomedical applications: Chemical modification approaches. Molecules, 13(9), 2069-2106. doi:10.3390/molecules13092069
de Araújo, L. P. d. R., W. L. D. O.;Gobbo, L. B.;da Silva, T. A.;de Almeida, J. F. A.;Ferraz, C. C. R. (2022). Global research trends on photodynamic therapy in endodontics: A bibliometric analysis. Photodiagnosis and Photodynamic Therapy, 40. doi:10.1016/j.pdpdt.2022.103039
De Bruyne, M. A. A. D. M., R. J. G. (2004). The use of glass ionomer cements in both conventional and surgical endodontics. International Endodontic Journal, 37(2), 91-104. doi:10.1111/j.0143-2885.2004.00769.x
de Camargo, J. M. P. B., T.;de Camargo, R. V. (2019). The use of the operating microscope associated with the new resources in modern endodontic microsurgery. Dental Press Endodontics, 9(2), 19-28. doi:10.14436/2358-2545.9.2.019-028
de Castro, H. S. C., R. N.;Kehrwald, R.;Salmeron, S.;Casaroto, A. R.;Queiroz, P. M. (2022). Apicectomy and simultaneous obturation of root canals: a clinical case report. Giornale Italiano di Endodonzia, 36(1), 151-157. doi:10.32067/GIE.2021.35.02.46
De Macedo, N. L. D. M., L. G. S.;Monteiro, A. D. S. F. (2008). Calcium sulfate and PTFE nonporous barrier for regeneration of experimental bone defects. Medicina oral, patologia oral y cirugia bucal, 13(6), E375-E379. Retrieved from https://www.scopus.com/inward/record.uri?eid=2-s2.0-52049086233&partnerID=40&md5=c20e85625f26c06b26522c6a52b4e605
de Melo, W. M. d. O., F. S.;Marcantonio, E.;Beloti, M. M.;de Oliveira, P. T.;Rosa, A. L. (2014). Autogenous bone combined with anorganic bovine bone for maxillary sinus augmentation: Analysis of the osteogenic potential of cells derived from the donor and the grafted sites. Clinical Oral Implants Research, 25(5), 603-609. doi:10.1111/clr.12100
De Oliveira Guaré, R. C., S. C.;Baeder, F.;De Souza Merli, L. A.;Dos Santos, M. T. B. R. (2010). Drug-induced gingival enlargement: Biofilm control and surgical therapy with gallium-aluminum-arsenide (GaAlAs) diode laser - A 2-year follow-up. Special Care in Dentistry, 30(2), 46-52. doi:10.1111/j.1754-4505.2009.00126.x
de Oliveira, K. C. C., M. A.;Alves, M. B.;Maia, M. M. D.;Gaião, L. (2012). Correlation between Alveolar Cleft Measurements Performed with Periapical Radiography and Cone-Beam Computed Tomography. Pesquisa Brasileira em Odontopediatria e Clinica Integrada, 12(1), 19-25. doi:10.4034/PBOCI.2012.121.03
de Sanctis, M. P., G. P. (1993). Root resection and root amputation. Curr Opin Periodontol, 105-110.
De Souza Araújo, I. J. M., E. A.;Tootla, S.;Bottino, M. C. (2022). Dental pulp tissue regeneration. In Tissue Engineering: Current Status and Challenges (pp. 313-346).
Dean, J. W. (1997). Evaluation of a combined surgical repair and guided tissue regeneration technique to treat recent root canal perforations. Journal of Endodontics, 23(8), 525-532. doi:10.1016/S0099-2399(97)80315-9
Dedania, M. S. S., N. C.;Arora, A.;Pisal, N. (2020). Three-dimensional printing: A revealing pathway to an unpredictable maze. Journal of Conservative Dentistry, 23(5), 533-537. doi:10.4103/JCD.JCD_190_19
Deepak, S. A., K.;Nivedhitha, M. S. (2020). Management of large periapical lesion using platelet-rich fibrin mixed with bone graft-A case reports. International Journal of Dentistry and Oral Science, 2(Special Issue 10), 79-83. Retrieved from https://www.scopus.com/inward/record.uri?eid=2-s2.0-85114114985&partnerID=40&md5=2be17e91ace592a86d444eb8c5c88017
Deepak, S. A., K.;Nivedhitha, M. S. (2020). Surgical management of endo-perio lesion using bonegraft and guided tissue regeneration-a case report. International Journal of Dentistry and Oral Science, 7(Special Issue 10), 19-23. doi:10.19070/2377-8075-SI02-010004
Deepak, S. A., K.;Nivedhitha, M. S. (2021). MANAGEMENT OF LARGE PERIAPICAL LESION USING PRF MIXED WITH BONE GRAFT – A CASE REPORTS. International Journal of Clinical Dentistry, 14(4), 491-500. Retrieved from https://www.scopus.com/inward/record.uri?eid=2-s2.0-85125186050&partnerID=40&md5=31a084b611d6bfb630e6c6c06946b962
Deepak, S. A., K.;Nivedhitha, M. S. (2021). SURGICAL MANAGEMENT OF ENDO-PERIO LESION USING BONEGRAFT AND GTR – A CASE REPORT. International Journal of Clinical Dentistry, 14(4), 415-424. Retrieved from https://www.scopus.com/inward/record.uri?eid=2-s2.0-85125188565&partnerID=40&md5=1223e2c377c5974a926e3bb470d0b9f7
Del Fabbro, M. C., V.;Lolato, A.;Taschieri, S. (2012). Effect of platelet concentrate on quality of life after periradicular surgery: A randomized clinical study. Journal of Endodontics, 38(6), 733-739. doi:10.1016/j.joen.2012.02.022
Del Fabbro, M. C., S.;Sequeira-Byron, P.;Tsesis, I.;Rosen, E.;Lolato, A.;Taschieri, S. (2016). Endodontic procedures for retreatment of periapical lesions. Cochrane Database Syst Rev, 10(10), Cd005511. doi:10.1002/14651858.CD005511.pub3
Del Monaco, R. J. d. O., M. T.;de Lima, A. F.;Navarro, R. S.;Zanetti, R. V.;de Fátima Teixeira da Silva, D.;Horliana, A. C. R. T. (2018). Influence of Nd:YAG laser on the penetration of a bioceramic root canal sealer into dentinal tubules: A confocal analysis. PLoS ONE, 13(8). doi:10.1371/journal.pone.0202295
Del Rey Santamaría, M. V. C., E.;Berini Aytés, L.;Gay Escoda, C. (2006). Incidence of oral sinus communications in 389 upper thirmolar extraction. Medicina oral, patologia oral y cirugia bucal, 11(4), 235-239. Retrieved from https://www.scopus.com/inward/record.uri?eid=2-s2.0-33747886651&partnerID=40&md5=77f44ed7bd24a987f0975ca20d7f1b89
Delano, E. O. L., J. B.;Ørstavik, D.;Tyndall, D.;Trope, M. (2001). Comparison between PAI and quantitative digital radiographic assessment of apical healing after endodontic treatment. Oral surgery, oral medicine, oral pathology, oral radiology, and endodontics, 92(1), 108-115. doi:10.1067/moe.2001.115466
Delgado, R. J. R. P., C. R.;Gasparoto, T. H.;Sipert, C. R.;De Moraes, I. G.;Garcia, R. B.;Bramante, C. M.;Bernardineli, N.;Nishiyama, C. K.;Da Silva, J. S.;Torres, S. A.;Garlet, G. P.;Campanelli, A. P. (2019). Programmed death 1 (PD-1) and PD-1 ligand (PD-L1) expression in chronic apical periodontitis. European Endodontic Journal, 4(1), 3-8. doi:10.14744/eej.2018.46330
Demiralp, B. K., H. G.;Muhtaro?ullar, M.;Serper, A.;Demiralp, B.;Eratalay, K. (2004). Treatment of periapical inflammatory lesion with the combination of platelet-rich plasma and tricalcium phosphate: a case report. J Endod, 30(11), 796-800. doi:10.1097/01.don.0000136211.98434.66
Demiralp, B. K., H. G.;Muhtaro?ullari, M.;Serper, A.;Demiralp, B.;Eratalay, K. (2004). Treatment of periapical inflammatory lesion with the combination of platelet-rich plasma and tricalcium phosphate: A case report. Journal of Endodontics, 30(11), 796-800. doi:10.1097/01.don.0000136211.98434.66
Deng, Y. Z., X.;Yang, J.;Jiang, H.;Yan, P. (2016). The Effect of Regeneration Techniques on Periapical Surgery With Different Protocols for Different Lesion Types: A Meta-Analysis. J Oral Maxillofac Surg, 74(2), 239-246. doi:10.1016/j.joms.2015.10.007
Deshmukh, J. S., R.;Bharath, K. P.;Mallikarjuna, R. (2014). Giant radicular cyst of the maxilla. BMJ case reports. doi:10.1136/bcr-2014-203678
Deshpande, A. B., M.;Tambe, L.;Prasad, U. (2021). Extracellular matrix containing nanocomposite bone graft in periodontal regeneration - A randomized controlled clinical and radiographic evaluation. Journal of Indian Society of Periodontology, 25(4), 313-319. doi:10.4103/jisp.jisp_440_20
Deshpande, N. M. S., D.;Wadekar, S. (2019). Maintenance of cell viability in extraoral conditions for a case of intentional replantation to retrieve a separated endodontic instrument. J Conserv Dent, 22(2), 207-212. doi:10.4103/jcd.Jcd_461_18
Deshpande, N. S., D.;Wadekar, S. (2019). Maintenance of cell viability in extraoral conditions for a case of intentional replantation to retrieve a separated endodontic instrument. Journal of Conservative Dentistry, 22(2), 207-212. doi:10.4103/JCD.JCD_461_18
Dhadse, P. R., G.;Kale, B.;Sridhar, S. (2020). Autologous plateletrich fibrin as a sole grafting material in regeneration of large periapical (palatal) defects: Report of four consecutive cases. Journal of Datta Meghe Institute of Medical Sciences University, 15(1), 108-113. doi:10.4103/jdmimsu.jdmimsu_186_19
Dhamija, R. T., S.;Sangwan, P.;Duhan, J.;Mittal, S. (2020). Impact of Platelet-rich Plasma in the Healing of Through-and-through Periapical Lesions Using 2-dimensional and 3-dimensional Evaluation: A Randomized Controlled Trial. Journal of Endodontics, 46(9), 1167-1184. doi:10.1016/j.joen.2020.06.004
Dhillon, H. K., M.;Sharma, R. (2016). Regenerative endodontics - Creating new horizons. Journal of Biomedical Materials Research - Part B Applied Biomaterials, 104(4), 676-685. doi:10.1002/jbm.b.33587
Dhillon, H. K., M.;Sharma, R. (2016). Regenerative endodontics - Creating new horizons. Paper presented at the Journal of Biomedical Materials Research - Part B Applied Biomaterials.
Dhillon, H. K., M.;Sharma, R. (2016). Regenerative endodontics--Creating new horizons. J Biomed Mater Res B Appl Biomater, 104(4), 676-685. doi:10.1002/jbm.b.33587
Dhiman, M. K., S.;Duhan, J.;Sangwan, P.;Tewari, S. (2015). Effect of Platelet-rich Fibrin on Healing of Apicomarginal Defects: A Randomized Controlled Trial. Journal of Endodontics, 41(7), 985-991. doi:10.1016/j.joen.2015.04.004
di Lauro, A. E. V., A.;Aliberti, A.;Cangiano, M.;Dolce, P.;Sammartino, G.;Gasparro, R. (2023). The Effectiveness of Autologous Platelet Concentrates in the Clinical and Radiographic Healing after Endodontic Surgery: A Systematic Review. Materials (Basel), 16(22). doi:10.3390/ma16227187
Dieter, A. A. M., K.;Willis-Gray, M. G.;Iglesia, C. B.;Gutman, R. E.;Carey, E. T. (2020). Urogynecologic surgery from 2008 through 2018: Examining trends in apical prolapse repair, incontinence surgery and mesh utilization using the NSQIP database. Female Pelvic Medicine and Reconstructive Surgery, 26(10 SUPPL 1), S41-S42. doi:10.1097/SPV.0000000000000934
Dietrich, T. Z., P.;Dietrich, D.;Bernimoulin, J. P. (2002). Apicomarginal defects in periradicular surgery: Classification and diagnostic aspects. Oral surgery, oral medicine, oral pathology, oral radiology, and endodontics, 94(2), 233-239. doi:10.1067/moe.2002.123864
Dietrich, T. Z., P.;Dietrich, D.;Bernimoulin, J. P. (2003). Periapical and periodontal healing after osseous grafting and guided tissue regeneration treatment of apicomarginal defects in periradicular surgery: results after 12 months. Oral Surg Oral Med Oral Pathol Oral Radiol Endod, 95(4), 474-482. doi:10.1067/moe.2003.39
Dilip Aras, S. C. B., A.;Kale, S.;Maral, S.;Jaggi, P.;Sonawane, S. (2024). Endodontic Management of Dens in Dente – A Systematic Review of Case Reports and Case Series. Journal of the International Clinical Dental Research Organization, 16(1), 17-32. doi:10.4103/jicdro.jicdro_43_23
Djordjevic, F. M., B.;Mladenovic, R.;Dubovina, D.;Kostic, M.;Stanišic, J.;Vlahovic, Z. (2021). CBCT analysis of bone density in bicortical defects after augmentation with alloplastic and xenogeneic bone substitutes - A study on domestic pigs. Vojnosanitetski Pregled, 78(11), 1200-1206. doi:10.2298/VSP190731040D
do Nascimento, C. I., J. P. M.;Iyomasa, M. M.;Regalo, S. C. H.;Siéssere, S.;Pitol, D. L.;Wolga, N. d O.;Pedrazzi, V. (2008). Bone repair using mineral trioxide aggregate combined to a material carrier, associated or not with calcium hydroxide in bone defects. Micron, 39(7), 868-874. doi:10.1016/j.micron.2007.12.004
Dominiak, M. L.-D., K.;Gedrange, T.;Zietek, M.;Gerber, H. (2009). EFFICACY OF HEALING PROCESS OF BONE DEFECTS AFTER APECTOMY: RESULTS AFTER 6 AND 12 MONTHS. Journal of Physiology and Pharmacology, 60, 51-55. Retrieved from <Go to ISI>://WOS:000277171500009
Dominiak, M. L.-D., K.;Gedrange, T.;Zietek, M.;Gerber, H. (2009). Efficacy of healing process of bone defects after apicectomy: results after 6 and 12 months. J Physiol Pharmacol, 60 Suppl 8, 51-55.
Dominiak, M. S., J.;Gerber, H.;Rybak, Z.;Gredes, T. (2010). Use of primary culture of human fibroblasts in gingiva augmentation procedure. Paper presented at the Biomedizinische Technik.
Dong, X. X., X. (2023). Bioceramics in Endodontics: Updates and Future Perspectives. Bioengineering, 10(3). doi:10.3390/bioengineering10030354
Donovan, T. E. M., R.;Becker, W.;Cagna, D. R.;Eichmiller, F.;McKee, J. R.;Metz, J. E.;Albouy, J. P. (2015). Annual review of selected scientific literature: Report of the Committee on Scientific Investigation of the American Academy of Restorative Dentistry. Journal of Prosthetic Dentistry, 114(6), 756-809. doi:10.1016/j.prosdent.2015.10.003
Donovan, T. E. M., R.;Murphy, K. R.;Cagna, D. R.;Eichmiller, F.;McKee, J. R.;Metz, J. E.;Albouy, J. P.;Troeltzsch, M. (2018). Annual review of selected scientific literature: A report of the Committee on Scientific Investigation of the American Academy of Restorative Dentistry. Journal of Prosthetic Dentistry, 120(6), 816-878. doi:10.1016/j.prosdent.2018.09.010
Dorozhkin, S. V. (2012). Biphasic, triphasic and multiphasic calcium orthophosphates. Acta Biomaterialia, 8(3), 963-977. doi:10.1016/j.actbio.2011.09.003
Dorozhkin, S. V. (2016). Biphasic, Triphasic, and Multiphasic Calcium Orthophosphates. In Advanced Ceramics (pp. 33-95).
Dorozhkin, S. V. (2016). Multiphasic calcium orthophosphate (CaPO4) bioceramics and their biomedical applications. Ceramics International, 42(6), 6529-6554. doi:10.1016/j.ceramint.2016.01.062
Dos Santos, M. M. S., G. B.;Siocheta, G.;Jahnke, L. T.;Krabbe, W. M.;Pinheiro, L. S.;Só, M. V. R.;da Rosa, R. A. (2024). Interfacial adaptation of NeoMTA Plus, BioRoot RCS and MTA in root-end cavities: A micro-CT study. Microsc Res Tech, 87(1), 172-178. doi:10.1002/jemt.24421
Doshi, K. A., P.;Sandhya, R. (2020). Knowledge attitude and practice of ergonomics and musculoskeletal disorders as an occupational hazard among endodontists in chennai city-a questionnaire survey. International Journal of Pharmaceutical Research, 12(2), 2396-2409. doi:10.31838/ijpr/2020.12.02.324
Douthitt, J. C. G., J. L.;Witherspoon, D. E. (2001). Histologic assessment of healing after the use of a bioresorbable membrane in the management of buccal bone loss concomitant with periradicular surgery. J Endod, 27(6), 404-410. doi:10.1097/00004770-200106000-00009
Drukteinis, S. (2020). Bioceramic materials for management of endodontic complications. In Bioceramic Materials in Clinical Endodontics (pp. 59-85).
Du, Y. W., X.;Ling, J. (2022). Application and prospect of static/dynamic guided endodontics for managing pulpal and periapical diseases. Chinese Journal of Stomatology, 57(1), 23-30. doi:10.3760/cma.j.cn112144-20210929-00447
Dubey, N. R., S. S.;Bello, Y. D.;Min, K. S.;Rosa, V. (2017). Graphene nanosheets to improve physico-mechanical properties of bioactive calcium silicate cements. Materials, 10(6). doi:10.3390/ma10060606
Ducret, M. C., A.;Gobert, S.;Farges, J. C.;Bekhouche, M. (2021). Fibrin-based scaffolds for dental pulp regeneration: From biology to nanotherapeutics. European Cells and Materials, 41, 1-14. doi:10.22203/ecm.v041a01
Ducret, M. M., A.;Josse, J.;Pasdeloup, M.;Celle, A.;Benchrih, R.;Mallein-Gerin, F.;Alliot-Licht, B.;David, L.;Farges, J. C. (2019). Design and characterization of a chitosan-enriched fibrin hydrogel for human dental pulp regeneration. Dental Materials, 35(4), 523-533. doi:10.1016/j.dental.2019.01.018
Dudeck, D. W., O.;Reichman-Warmusz, E.;Kurtzman, G. M. (2023). Treatment of an ossifying fibroma of the mandible with endodontic microsurgery and grafting with a biphasic calcium sulfate material: a case report. Ann Med Surg (Lond), 85(8), 4167-4173. doi:10.1097/ms9.0000000000001068
Dudeja, P. G. D., Krishan Kumar;Garg, Arvind;Srivastava, Dhirendra;Grove, Shibani. (2016). Management of a Previously Treated, Calcified, and Dilacerated Maxillary Lateral Incisor: A Combined Nonsurgical/Surgical Approach Assisted by Cone-beam Computed Tomography. Journal of Endodontics, 42(6), 984-988. doi:10.1016/j.joen.2016.03.020
Dudeja, P. G. D., K. K.;Garg, A.;Srivastava, D.;Grover, S. (2016). Management of a Previously Treated, Calcified, and Dilacerated Maxillary Lateral Incisor: A Combined Nonsurgical/Surgical Approach Assisted by Cone-beam Computed Tomography. J Endod, 42(6), 984-988. doi:10.1016/j.joen.2016.03.020
Dumitrescu, A. L. (2011). Antibiotics and antiseptics in periodontal therapy.
Duncan, H. F. K., L. L.;Peters, O. A.;El-Karim, I.;Krastl, G.;Del Fabbro, M.;Chong, B. S.;Galler, K. M.;Segura-Egea, J. J.;Kebschull, M. (2023). Treatment of pulpal and apical disease: The European Society of Endodontology (ESE) S3-level clinical practice guideline. International Endodontic Journal, 56(S3), 238-295. doi:10.1111/iej.13974
Duncan, H. F. N., V.;El-Karim, I. A.;Dummer, P. M. H. (2021). Outcome measures to assess the effectiveness of endodontic treatment for pulpitis and apical periodontitis for use in the development of European Society of Endodontology (ESE) S3 level clinical practice guidelines: a protocol. International Endodontic Journal, 54(5), 646-654. doi:10.1111/iej.13501
Duncan, H. F. P. F., T. R. (2006). The potential association between smoking and endodontic disease. International Endodontic Journal, 39(11), 843-854. doi:10.1111/j.1365-2591.2006.01141.x
Dunham, J. (2012). Dentoalveolar surgery. Journal of Oral and Maxillofacial Surgery, 70(11), e50-e71. doi:10.1016/j.joms.2012.07.031
Durán, G. L., A. C. M.;Fávaro, W. J.;Durán, N. (2020). Nanostructured platelet-rich plasma: State of art in dental treatments. Brazilian Dental Science, 23(2). doi:10.14295/bds.2020.v23i2.1838
Duta, L. D., G.;Grumezescu, V. (2021). A review on biphasic calcium phosphate materials derived from fish discards. Nanomaterials, 11(11). doi:10.3390/nano11112856
Dutta, A. S.-J., F.;Saunders, W. P. (2014). Prevalence of periradicular periodontitis in a Scottish subpopulation found on CBCT images. International Endodontic Journal, 47(9), 854-863. doi:10.1111/iej.12228
E, D. K., A.;Tewari, R. K.;Mishra, S. K.;Iftekhar, H. (2015). Management of large preiapical lesion with the combination of second generation platelet extract and hydroxyapatite bone graft: a report of three cases. J Clin Diagn Res, 9(1), Zd24-27. doi:10.7860/jcdr/2015/10885.5482
Edwards, D. S., S.;Bailey, O.;Tomson, P. (2021). Preserving pulp vitality: part two - vital pulp therapies. British Dental Journal, 230(3), 148-155. doi:10.1038/s41415-020-2599-y
El Hadidi, Y. N. T., A. M. A.;El Sadat, S. M. A.;Saber, S. M. (2024). Anatomical Analysis of Inferior Alveolar Nerve Relation to Mandibular Posterior Teeth Using Cone Beam Computed Tomography: A Retrospective Radiographic Analysis Study. J Maxillofac Oral Surg, 23(1), 7-13. doi:10.1007/s12663-022-01792-5
El-Gindy, S. O., M. F.;Elbatouty, K. M.;Elshaboury, E.;Hassanien, E. (2021). Cell therapy: A potential solution for the healing of bone cavities. Heliyon, 7(1). doi:10.1016/j.heliyon.2020.e05885
Elheeny, A. A. H. H., O. S. E.;Abdelmotelb, M. A.;ElMakawi, Y. M.;Wahba, N. K. O. (2024). A 12-month randomized controlled trial to assess the efficacy of revitalization of retreated mature incisors with periapical radiolucency in adolescents. Scientific Reports, 14(1). doi:10.1038/s41598-024-66305-5
Eliyas, S. (2024). The Periodontic-Endodontic Interface.
Eliyas, S. V., J.;Ali, Z.;Harris, I. (2014). Micro-surgical endodontics. British Dental Journal, 216(4), 169-177. doi:10.1038/sj.bdj.2014.142
Elkholly, A. N., M.;Hassan, R.;Omar, N. (2022). Healing Assessment of Osseous Defects after Surgical Removal of Periapical Lesions in the Presence of Hydroxyapatite, Nanohydroxyapatite, and a Combination of Nanohydroxyapatite and Platelet-rich Fibrin: A Clinical Study. Open Access Macedonian Journal of Medical Sciences, 10(D), 406-414. doi:10.3889/OAMJMS.2022.10766
ElReash, A. A. G., M.;Abdo, W.;Abdelghany, A. M.;Junsi, L.;Xiaoli, X.;Hamama, H. (2023). Intramedullary bone tissue reaction of ion-releasing resin-modified glass-ionomer restoration versus two calcium silicate-based cements: an animal study. Scientific Reports, 13(1). doi:10.1038/s41598-023-36949-w
El-Wakeel, N. M. A.-e., L. (2023). Single-flap approach versus without concentrate growth factor in the treatment of periodontal supra-osseous defects: A randomized controlled clinical trial. Saudi Dental Journal. doi:10.1016/j.sdentj.2023.11.015
Elyaderani, A. K. D. L.-O., M. D. C.;Valle, L. J. D.;Puiggalí, J. (2022). Multifunctional Scaffolds Based on Emulsion and Coaxial Electrospinning Incorporation of Hydroxyapatite for Bone Tissue Regeneration. International Journal of Molecular Sciences, 23(23). doi:10.3390/ijms232315016
Enkel, B. D., C.;Armengol, V.;Adou, J. A.;Bosco, J.;Daculsi, G.;Jean, A.;Laboux, O.;LeGeros, R. Z.;Weiss, P. (2008). Bioactive materials in endodontics. Expert Review of Medical Devices, 5(4), 475-494. doi:10.1586/17434440.5.4.475
Escorcia, V. S. C., A. D. (2020). Biodentine: A dentine substitute? Salud Uninorte, 36(3), 587-605. doi:10.14482/sun.36.3.617.6
Estrada Bernabe, P. F. G.-F., Joao Eduardo;Angelo Cintra, Luciano Tavares;Moretto, Marcelo Juliano;Lodi, Carolina Simonetti;Nery, Mauro Juvenal;Otoboni Filho, Jose Arlindo;Dezan, Eloi, Jr. (2010). Histologic evaluation of the use of membrane, bone graft, and MTA in apical surgery. Oral Surgery Oral Medicine Oral Pathology Oral Radiology and Endodontology, 109(2), 309-314. doi:10.1016/j.tripleo.20…
Evangilin, K. B. M. C., K. (2022). Implementation of Wearable Micro-strip Patch Antenna using Leather Textile Substrate at 2.45GHz for Gain Improvement Compared to Cotton Textile Substrate. Paper presented at the Proceedings of International Conference on Technological Advancements in Computational Sciences, ICTACS 2022.
Evian, C. I. A.-M., A.;Rosenberg, E. S.;Sanavi, F. (2006). Therapeutic management for immediate implant placement in sites with periapical deficiencies where coronal bone is present: technique and case report. Int J Oral Maxillofac Implants, 21(3), 476-480.
EzEldeen, M. M., L.;Nejad, Z. M.;Jacobs, R.;Mota, C. (2023). Biofabrication of engineered dento-alveolar tissue. Biomaterials Advances, 148. doi:10.1016/j.bioadv.2023.213371
Fabiani, C. F., V.;Covello, F.;Brambilla, E.;Gagliani, M. M. (2011). Removal of surgical smear layer. Journal of Endodontics, 37(6), 836-838. doi:10.1016/j.joen.2011.03.001
Falcão-Filho, H. B. L. I., J. P. M.;Do Nascimento, C.;Iyomasa, M. M.;Regalo, S. C. H.;Siéssere, S.;Pedrazzi, V.;Pitol, D. L. (2007). Histological evaluation of the bone repair using mineral trioxide aggregate combined to a material carrier. International Journal of Morphology, 25(4), 789-796. doi:10.4067/S0717-95022007000400017
Falkowska, J. C., T.;Dura, W.;Dro?dzik, A.;Tomasik, M.;Marek, E.;Safranow, K.;Lipski, M. (2023). The Washout Resistance of Bioactive Root-End Filling Materials. Materials (Basel), 16(17). doi:10.3390/ma16175757
Fan, Q. L., Y.;Ma, T.;Wu, Y.;Shi, B.;Fan, W. (2017). Antibacterial and functional properties enhancement of mesoporous calcium-silicate nanoparticles by coupling with quaternary ammonium chloride. Nanoscience and Nanotechnology Letters, 9(9), 1338-1345. doi:10.1166/nnl.2017.2490
Fan, Y. L., P.;Bi, R.;Cui, C.;Xu, R.;Rosen, C. J.;Yuan, Q.;Zhou, C. (2023). Creating an atlas of the bone microenvironment during oral inflammatory-related bone disease using single-cell profiling. eLife, 12. doi:10.7554/eLife.82537
Fang, Q. K., J. Y.;Limmeechokchai, S.;Rungcharassaeng, K.;Lozada, J.;Handysides, R. A. (2023). Management of Root Sensitivity following Socket Shield Technique with Anterior Single Immediate Implant Placement and Provisionalization. International Journal of Periodontics and Restorative Dentistry, 43(2), 157-165. doi:10.11607/PRD.5426
Fantasia, J. E. (2009). Bisphosphonates-What the Dentist Needs to Know: Practical Considerations. Journal of Oral and Maxillofacial Surgery, 67(5 SUPPL.), 53-60. doi:10.1016/j.joms.2009.01.011
Farina, R. S., A.;Bozzi, L.;Barbè, G.;Meotti, E.;Trombelli, L. (2009). Calcium sulphate in the reconstruction of periodontal intraosseus defects. Dental Cadmos, 77(2), 21-29. Retrieved from https://www.scopus.com/inward/record.uri?eid=2-s2.0-62349087740&partnerID=40&md5=872e047143d1674536315816bd4cc319
Farook, S. A. (2017). Controversies in Office-Based Surgery. In Maxillofacial Surgery, 3rd Edition: Volume 1-2 (Vol. 1-2, pp. 1447-1464).
Favieri, A. C., L. C.;Burity, V. H.;Santa Cecília, M.;Abad, E. D. C. (2008). Use of Biomaterials in Periradicular Surgery: A Case Report. Journal of Endodontics, 34(4), 490-494. doi:10.1016/j.joen.2008.01.012
Fayad, M. I. J., B. R. (2016). Surgical treatment utilizing cone beam computed tomography. In 3D Imaging in Endodontics: A New Era in Diagnosis and Treatment (pp. 113-130).
Fayad, M. I. J., B. R. (2023). Surgical treatment utilizing cone beam computed tomography. In 3D Imaging in Endodontics: A New Era in Diagnosis and Treatment (pp. 199-228).
Fernández, R. R., J. G. (2011). Surgical endodontic management of an invasive cervical resorption class 4 with mineral trioxide aggregate: A 6-year follow-up. Oral Surgery, Oral Medicine, Oral Pathology, Oral Radiology and Endodontology, 112(5), e18-e22. doi:10.1016/j.tripleo.2011.04.028
Ferrailo, D. M. V.-K., A. (2017). No clinical quantifiable benefits between non-surgical and surgical endodontic treatment. Evid Based Dent, 18(3), 75-76. doi:10.1038/sj.ebd.6401254
Ferreira, L. L. B., P. F. E.;Cintra, L. T. A. (2020). GUIDED TISSUE REGENERATION IN APICAL MICROSURGERY. In Encyclopedia of Cell Biology: New Research (9 Volume Set) (Vol. 1, pp. 45-66).
Figueiredo, A. C., P.;Cabrita, A.;Guerra, F.;Figueiredo, M. (2013). Comparison of a xenogeneic and an alloplastic material used in dental implants in terms of physico-chemical characteristics and in vivo inflammatory response. Materials Science and Engineering C, 33(6), 3506-3513. doi:10.1016/j.msec.2013.04.047
Filippi, A. P., Y.;von Arx, T. (2002). Treatment of replacement resorption with Emdogain--a prospective clinical study. Dent Traumatol, 18(3), 138-143. doi:10.1034/j.1600-9657.2002.00078.x
Fink, J. B. (2002). Predicting the success and failure of surgical endodontic treatment. Oral and Maxillofacial Surgery Clinics of North America, 14(2), 153-165. doi:10.1016/S1042-3699(02)00003-1
Forbes, G. (2000). Apical microsurgery for failed endodontics. Atlas of the oral and maxillofacial surgery clinics of North America, 8(1), 1-25. Retrieved from https://www.embase.com/search/results?subaction=viewrecord&id=L33435036&from=export
Forni, M. B., C.;Zamparini, F.;Zannoni, A.;Salaroli, R.;Ventrella, D.;Parchi, G.;Esposti, M. D.;Polimeni, A.;Fabbri, P.;Fava, F.;Prati, C.;Gandolfi, M. G. (2020). Vascular wall–mesenchymal stem cells differentiation on 3d biodegradable highly porous casi-dcpd doped poly (?-hydroxy) acids scaffolds for bone regeneration. Nanomaterials, 10(2). doi:10.3390/nano10020243
Forsberg, J. H., A. (1997). Periapical radiolucencies as evaluated by bisecting-angle and paralleling radiographic techniques. International Endodontic Journal, 30(2), 115-123. doi:10.1046/j.1365-2591.1997.00059.x
Fouad, A. F. K., A. A. (2019). Etiology and pathogenesis of pulpitis and apical periodontitis. In Essential Endodontology: Prevention and Treatment of Apical Periodontitis (pp. 59-90).
Fragiskos, F. D. (2007). Apicoectomy. In Oral Surgery (pp. 309-325).
Francischone, C. E. P., L. A.;Padovan, L. E.;Duarte, M. A.;Fraga Sde, C.;Curvêllo, V. P. (2005). Apicectomy with the Er:YAG laser or bur, followed by retrograde root filling with zinc oxide/eugenol or sealer 26. Photomed Laser Surg, 23(4), 395-398. doi:10.1089/pho.2005.23.395
Frick, K. J. R., E.;Tsesis, I. (2019). Endodontic Considerations in the Management of Endodontic- Periodontal Lesions. In Endodontic-Periodontal Lesions: Evidence-Based Multidisciplinary Clinical Management (pp. 15-51).
Friedman, S. R., I.;Mahamid, A. (1991). In vivo efficacy of various retrofills and of CO2 laser in apical surgery. Endodontics & dental traumatology, 7(1), 19-25. Retrieved from https://www.embase.com/search/results?subaction=viewrecord&id=L21868093&from=export
Friedman, S. R., I.;Bab, I. (1992). Tissue response following CO2 laser application in apical surgery: Light microscopic assessment in dogs. Lasers in Surgery and Medicine, 12(1), 104-111. Retrieved from https://www.embase.com/search/results?subaction=viewrecord&id=L22095193&from=export
Fukuba, S. O., Y.;Strauss, F. J.;Saida, H.;Thoma, D.;Aoki, A.;Iwata, T. (2024). The Apical Tooth Replantation with Surgical Intrusion Technique (ATR-SIT) for Regenerative Treatment of Hopeless Teeth: A Report of Two Cases. Int J Periodontics Restorative Dent, 0(0), 1-27. doi:10.11607/prd.6932
Gaffuri, S. A., E.;Salvadori, M.;Garo, M. L.;Salgarello, S. (2021). Accuracy of a minimally invasive surgical guide in microsurgical endodontics: a human cadaver study. Giornale Italiano di Endodonzia, 35(2), 60-67. doi:10.32067/GIE.2021.35.02.36
Gagnon, K. M., M. A. (1999). Guided tissue regeneration in endodontics [Part I]. Journal of the Canadian Dental Association, 65(7), 394-398. Retrieved from https://www.scopus.com/inward/record.uri?eid=2-s2.0-0033163332&partnerID=40&md5=f9f7b7093f19fbe99fcddd8f9ae3c14c
Gagnon, K. M., M. A. (1999). Guided tissue regeneration in endodontics [Part II]. Journal of the Canadian Dental Association, 65(8), 440-443. Retrieved from https://www.scopus.com/inward/record.uri?eid=2-s2.0-0033191563&partnerID=40&md5=9fecb02a82492d5c49fe59f1fab06572
Gajula, A. P., G. (2023). Synthesis and characterization of silver zinc alloy nanoparticles in compression of antibacterial activity against staphylococcus aureus compared with commercial antibiotic kanamycin (K-30). Paper presented at the AIP Conference Proceedings.
Ganapathy, D. S., S.;Anthony, D. P. (2021). Comparative assessment of frequency of sugar intake and oral hygiene practices on dental caries between south indian and malaysian population. International Journal of Dentistry and Oral Science, 8(5), 2464-2469. Retrieved from https://www.scopus.com/inward/record.uri?eid=2-s2.0-85107461530&partnerID=40&md5=b8b73dc8ece0edc40048dda950aeb6d4
Gandi, P. A., N.;Reddy, A.;Chandra, R. V. (2013). A regenerative approach towards mucosal fenestration closure. BMJ case reports. doi:10.1136/bcr-2013-009604
Gandolfi, M. G. T., P.;Siboni, F.;Modena, E.;Ciapetti, G.;Prati, C. (2011). Development of the foremost light-curable calcium-silicate MTA cement as root-end in oral surgery. Chemical-physical properties, bioactivity and biological behavior. Dental Materials, 27(7), e134-e157. doi:10.1016/j.dental.2011.03.011
Gandolfi, M. G. Z., F.;Degli Esposti, M.;Chiellini, F.;Aparicio, C.;Fava, F.;Fabbri, P.;Taddei, P.;Prati, C. (2018). Polylactic acid-based porous scaffolds doped with calcium silicate and dicalcium phosphate dihydrate designed for biomedical application. Materials Science and Engineering C, 82, 163-181. doi:10.1016/j.msec.2017.08.040
Gandolfi, M. G. Z., F.;Valente, S.;Parchi, G.;Pasquinelli, G.;Taddei, P.;Prati, C. (2021). Green hydrogels composed of sodium mannuronate/guluronate, gelatin and biointeractive calcium silicates/dicalcium phosphate dihydrate designed for oral bone defects regeneration. Nanomaterials, 11(12). doi:10.3390/nano11123439
Gapski, R. W., H. L.;Misch, C. E. (2001). Management of incision design in symphysis graft procedures: A review of the literature. Journal of Oral Implantology, 27(3), 134-142. doi:10.1563/1548-1336(2001)027<0134:MOIDIS>2.3.CO;2
Garcez, A. S. A.-N., J. G.;Sellera, D. P.;Fregnani, E. R. (2015). Effects of antimicrobial photodynamic therapy and surgical endodontic treatment on the bacterial load reduction and periapical lesion healing. Three years follow up. Photodiagnosis and Photodynamic Therapy, 12(4), 575-580. doi:10.1016/j.pdpdt.2015.06.002
Garcia, R. D. G., R. B.;Tartari, T.;Duarte, M. A. H.;Moraes, I. G.;Bramante, C. M. (2014). Alveolar bone regeneration in rats after grafting of anorganic bovine bone and thick synthetic bioceramic. Dental Press Endodontics, 4(3), 28-33. doi:10.1590/2178-3713.4.3.028-033.oar
García-Guerrero, C. G., S. Q.;Molano, N.;Pineda, G. A.;Nino-Barrera, J. L.;Marín-Zuluaga, D. J. (2017). Predictors of clinical outcomes in endodontic microsurgery: a systematic review and meta-analysis. Giornale Italiano di Endodonzia, 31(1), 2-13. doi:10.1016/j.gien.2017.03.001
Garg, M. S., V.;Chauhan, R.;Pramanik, S.;Khanna, R. (2023). Application of platelet-rich fibrin and freeze-dried bone allograft following apicoectomy: A comparative assessment of radiographic healing. Indian J Dent Res, 34(1), 40-44. doi:10.4103/ijdr.ijdr_810_22
Gargallo-Albiol, J. S., K. H.;Barootchi, S.;Chan, H. L.;Wang, H. L. (2019). Microscope and micro-camera assessment of Schneiderian membrane perforation via transcrestal sinus floor elevation: A randomized ex vivo study. Clinical Oral Implants Research, 30(7), 682-690. doi:10.1111/clr.13453
Gargallo-Albiol, J. T., M.;Sinjab, K. H.;Chan, H. L.;Wang, H. L. (2019). Schneiderian membrane perforation via transcrestal sinus floor elevation: A randomized ex vivo study with endoscopic validation. Clinical Oral Implants Research, 30(1), 11-19. doi:10.1111/clr.13388
Garlet, G. P. H., R.;Ray Jr, H. L.;Garlet, T. P.;Silveira, E. M.;Campanelli, A. P.;Trombone, A. P. F.;Letra, A.;Silva, R. M. (2012). Expression analysis of wound healing genes in human periapical granulomas of progressive and stable nature. Journal of Endodontics, 38(2), 185-190. doi:10.1016/j.joen.2011.09.011
Garrett, K. K., M.;Hartwell, G.;O'Sullivan, S.;Mayer, P. (2002). The effect of a bioresorbable matrix barrier in endodontic surgery on the rate of periapical healing: an in vivo study. J Endod, 28(7), 503-506. doi:10.1097/00004770-200207000-00003
Garrido-Parada, S. C.-B., P.;Feijoo-Pato, N.;Gaviño-Orduña, J.;Martín-Biedma, B. (2022). Endodontic Regenerative Procedures in Necrotic Adult Teeth. Applied Sciences (Switzerland), 12(9). doi:10.3390/app12094212
Gaudex, Y. G., V.;Fontanille, I.;Bouchard, P.;Kerner, S.;Carra, M. C. (2024). Palatal groove associated with periodontal lesions: a systematic review illustrated by a decisional tree for management. BMC Oral Health, 24(1). doi:10.1186/s12903-024-04771-z
Gavazzoni, A. F., L. I.;Hernandes, L. (2018). Analysis of bone formation and membrane resorption in guided bone regeneration using deproteinized bovine bone mineral versus calcium sulfate. Journal of Materials Science: Materials in Medicine, 29(11). doi:10.1007/s10856-018-6167-9
Gaviño Orduña, J. F. G. G., M.;Dominguez, P.;Caviedes Bucheli, J.;Martin Biedma, B.;Abella Sans, F.;Manzanares Céspedes, M. C. (2020). Successful pulp revascularization of an autotransplantated mature premolar with fragile fracture apicoectomy and plasma rich in growth factors: a 3-year follow-up. Int Endod J, 53(3), 421-433. doi:10.1111/iej.13230
Gaviño-Orduña, J. F. F.-G., I.;Caviedes-Bucheli, J.;Espadas-García, M.;López-López, J. (2021). Regenerative endodontic procedure combined with apical surgery of a necrotic permanent incisor with extensive periapical lesion using plasma rich in growth factors (PRGF): A Case report with 6 years post-op evaluation using CBCT. J Clin Exp Dent, 13(6), e620-e625. doi:10.4317/jced.58113
Gazivoda, D. P., D.;Vujaškovi?, G. (2015). A clinical study on the influence of suturing material on oral wound healing. Vojnosanitetski Pregled, 72(9), 765-769. doi:10.2298/VSP140401064G
Geeta, I. B. G., G.;Sangeeta, K.;Pushpa, S.;Noushin, F. (2013). A natuaral meliorate: Revolutionary tissue engineering in endodontics. Journal of Clinical and Diagnostic Research, 7(11), 2644-2646. doi:10.7860/JCDR/2013/6915.3638
Geethapriya, N. P., R.;Mary, N. S. G. P.;Venkatesh, A. (2019). Review on platelet rich fibrin and case report on management of large periapical lesion. Indian Journal of Public Health Research and Development, 10(11), 3064-3069. doi:10.5958/0976-5506.2019.04377.8
Gellrich, N. C. B. Z., R. M. (2017). Surgical Management of Maxillary and Zygomatic Fractures. In Maxillofacial Surgery, 3rd Edition: Volume 1-2 (Vol. 1-2, pp. 93-132).
Geng, H. X. G., X. J.;Qian, J. R.;Feng, W. (2014). Imaging evaluation of hydroxyapatite/gel nano-composite in rabbit skull defect repair. Chinese Journal of Tissue Engineering Research, 18(34), 5413-5417. doi:10.3969/j.issn.2095-4344.2014.34.001
Ghafoor, R. R., K. (2016). Bilateral Radicular Cyst with Severe Destruction of the Buccal Cortical Plate Secondary to Endodontic Failure. J Coll Physicians Surg Pak, 26(4), 323-325.
Ghafoor, R. T., S.;Hameed, M. H. (2017). Management of extensive external apical root resorption leading to root perforation. BMJ Case Rep, 2017. doi:10.1136/bcr-2017-220234
Gharechahi, M. G., J. (2012). A nonsurgical endodontic treatment in open-apex and immature teeth affected by dens invaginatus: Using a collagen membrane as an apical barrier. Journal of the American Dental Association, 143(2), 144-148. doi:10.14219/jada.archive.2012.0124
Ghezzi, C. V., M.;Schupbach, P.;Broccaioli, A.;Simion, M. (2012). Treatment of combined endodontic-periodontic lesions using guided tissue regeneration: Clinical case and histology. International Journal of Periodontics and Restorative Dentistry, 32(4), 433-439. Retrieved from https://www.scopus.com/inward/record.uri?eid=2-s2.0-84867843328&partnerID=40&md5=c50ef76086125acd15d6687038846a6b
Gillner, P. M., R.;See, C. V. (2023). Tunnel Fenestration of the Mandibula after Unsuccessful Post Traumatic Treatment: A Case Report of the One Year Follow-Up. Dentistry Journal, 11(2). doi:10.3390/dj11020037
Giragadurai, S. N., I.;Sandeep, A. H. (2020). Comparative evaluation of sodium hypochlorite, omeprazole with sodium hypochlorite and triclosan - A randomized controlled clinical trial. International Journal of Dentistry and Oral Science, 7(Special Issue 10), 54-58. doi:10.19070/2377-8075-SI02-010010
Gluckman, H. S., M.;Du Toit, J. (2019). Esthetic tunnel exposure: A combination technique for peri-implant soft tissue development at second-stage surgery. Journal of Prosthetic Dentistry, 121(4), 586-589. doi:10.1016/j.prosdent.2018.05.016
Gomaa, M. A. E., Y. M.;Badr, A. E. (2023). Glycyrrhizin Enhances the Proliferation of Diabetic Bone Marrow-derived Mesenchymal Stem Cells: A Potential Therapeutic Agent in Endodontic Surgery. Journal of Contemporary Dental Practice, 24(7), 494-499. doi:10.5005/jp-journals-10024-3536
Gómez Meda, R. A. S., F.;Esquivel, J.;Zufía, J. (2022). Impacted Maxillary Canine with Curved Apex: Three-Dimensional Guided Protocol for Autotransplantation. Journal of Endodontics, 48(3), 379-387. doi:10.1016/j.joen.2021.12.004
González-García, A. D.-F., M.;Somoza-Martín, M.;García-García, A. (2009). Ultrasonic osteotomy in oral surgery and implantology. Oral Surgery, Oral Medicine, Oral Pathology, Oral Radiology and Endodontology, 108(3), 360-367. doi:10.1016/j.tripleo.2009.04.018
Goodis, H. E. K., B. M.;Kinaia, A. M.;Chogle, S. M. A. (2012). Regenerative Endodontics and Tissue Engineering. What the Future Holds? Dental Clinics of North America, 56(3), 677-689. doi:10.1016/j.cden.2012.05.007
Gordon, S. M. M., A. V.;Dionne, R. A. (2010). Long-Acting Local Anesthetics and Perioperative Pain Management. Dental Clinics of North America, 54(4), 611-620. doi:10.1016/j.cden.2010.06.002
Gouw-Soares, S. S., A.;Lage-Marques, J. L.;Zezell, D. M.;Groth, E. B.;Eduardo, C. P. (2004). Comparative study of dentine permeability after apicectomy and surface treatment with 9.6 ?m TEA CO2 and Er:YAG laser irradiation. Journal of Clinical Laser Medicine and Surgery, 22(2), 129-139. doi:10.1089/104454704774076190
Govindaraju, L. A., D. P.;S, P. (2023). Surgical Management of Radicular Cyst With the Application of a Natural Platelet Concentrate: A Case Report. Cureus, 15(1), e33992. doi:10.7759/cureus.33992
Goyal, B. T., S.;Duhan, J.;Sehgal, P. K. (2011). Comparative evaluation of platelet-rich plasma and guided tissue regeneration membrane in the healing of apicomarginal defects: a clinical study. J Endod, 37(6), 773-780. doi:10.1016/j.joen.2011.03.003
Goyal, L. G., N.;Gupta, N. (2020). Autologous platelet-rich derivatives along with alloplastic bone substitute in the management of complex perio-endo cases. Journal of Indian Society of Periodontology, 24(2), 182-185. doi:10.4103/jisp.jisp_81_19
Grgurevi?, J. S., I. (2021). Frequency of nonmicrobial causes of persistent periapical lesions. Acta Stomatologica Croatica, 55(4), 421. Retrieved from https://www.embase.com/search/results?subaction=viewrecord&id=L636956964&from=export
Grissom, A. C. H., I. A.;Kirkpatrick, T. C.;Patel, S. A.;Barros, J. A.;Stanley, E. (2023). Treating Nerve Injury after Endodontic Microsurgery Using Laser Photobiomodulation: A Report of 2 Cases. Journal of Endodontics, 49(5), 597-603. doi:10.1016/j.joen.2023.01.011
Grung, B. M., O.;Halse, A. (1990). Periapical surgery in a Norwegian county hospital: follow-up findings of 477 teeth. Journal of Endodontics, 16(9), 411-417. Retrieved from https://www.embase.com/search/results?subaction=viewrecord&id=L21839022&from=export
Gugjoo, M. B. (2022). Therapeutic Applications of Mesenchymal Stem Cells in Veterinary Medicine.
Guglielmi, D. C., F.;Ceroni, F. (2018). Interaction between endodontics and periodontics. Dental Cadmos, 86(6), 532-539. doi:10.19256/d.cadmos.06.2018.09
Guizzardi, S. M., C.;Migliaccio, S.;Strocchi, R.;Solmi, R.;Martini, D.;Ruggeri, A. (2000). Qualitative assessment of natural apatite in vitro and in vivo. Journal of Biomedical Materials Research, 53(3), 227-234. doi:10.1002/(SICI)1097-4636(2000)53:3<227::AID-JBM7>3.0.CO;2-E
Gulabivala, K. N., Y. L. (2014). Management of non-surgical root-canal treatment failure. In Endodontics: Fourth Edition (pp. 237-263).
Gulabivala, K. N., Y. L. (2023). Factors that affect the outcomes of root canal treatment and retreatment—A reframing of the principles. International Endodontic Journal, 56(S2), 82-115. doi:10.1111/iej.13897
Gulie, A. I. B., M. (2015). The use of Biodentine™ as a root-end filling material. Studia Universitatis Babes-Bolyai Chemia, 60(2), 81-92. Retrieved from https://www.scopus.com/inward/record.uri?eid=2-s2.0-84938301133&partnerID=40&md5=3aadb9f023daa4a8664d6bc6162cfa0b
Gulzar, R. A. S., H. (2021). Evaluation of the salivary levels of nerve growth factor in symptomatic irreversible pulpitis: An in vivo study. International Journal of Dentistry and Oral Science, 8(2), 1631-1634. Retrieved from https://www.scopus.com/inward/record.uri?eid=2-s2.0-85102386806&partnerID=40&md5=258084bf6b9698a7b01e4826d0d26b17
Gulzar, R. S., H. (2021). A comparative study of knowledge and protocols followed for application of dentin bonding agents amongst general dental practitioners and endodontists in chennai: A questionnaire based survey. International Journal of Dentistry and Oral Science, 8(2), 1635-1642. Retrieved from https://www.scopus.com/inward/record.uri?eid=2-s2.0-85102438514&partnerID=40&md5=c1936e7f298f73…
Gümrükçü, Z. K., S.;Köse, S. (2019). Effect of Root Resection Length and Graft Type Used After Apical Resection: A Finite Element Study. Journal of Oral and Maxillofacial Surgery, 77(9), 1770.e1771-1770.e1778. doi:10.1016/j.joms.2019.04.029
Gund, M. P. W., K. T.;Hannig, M.;Rupf, S. (2022). Apical periodontitis after intense bruxism. BMC Oral Health, 22(1). doi:10.1186/s12903-022-02123-3
Guo, Y. S., L.;Chen, C.;Liu, Y.;Li, J. (2022). Clinical Efficacy and Safety of Different Dental Prosthetic Membranes in Guided Bone Regeneration during Dental Implants: A Meta-Analysis. Computational Intelligence and Neuroscience, 2022. doi:10.1155/2022/3245014
Gupta, B. G., S.;Wadhwa, J.;Gupta, A. (2017). Effect of trauma to primary tooth on permanent maxillary incisors: A clinical case report. Journal of Clinical and Diagnostic Research, 11(3), ZD06-ZD08. doi:10.7860/JCDR/2017/23935.9382
Gupta, S. V., P.;Tikku, A. P.;Chandra, A.;Yadav, R. K.;Bharti, R.;Bains, R. (2020). "Effect of local application of simvastatin in bone regeneration of peri-apical defects-a clinico-radiographic study. J Oral Biol Craniofac Res, 10(4), 583-591. doi:10.1016/j.jobcr.2020.08.014
Gurav, A. N. S., A. R.;Naiktari, R. (2015). Treatment of a large periradicular defect using guided tissue regeneration: A case report of 2 years follow-up and surgical re-entry. J Indian Soc Periodontol, 19(6), 701-704. doi:10.4103/0972-124x.162205
Gurav, A. S., A.;Naiktari, R. (2015). Treatment of a large periradicular defect using guided tissue regeneration: A case report of 2 years follow-up and surgical re-entry. Journal of Indian Society of Periodontology, 19(6), 701-704. doi:10.4103/0972-124X.162205
Guru Karthik Reddy, M. J., P.;Kiran Kumar, P. (2022). Innovative Detection of Brain Tumor using Conventional Neural Networks Classifier and comparison with Support Vector Machine Classifier. Paper presented at the 14th International Conference on Mathematics, Actuarial Science, Computer Science and Statistics, MACS 2022.
Gurusamy, K. D., J.;Tewari, S.;Sangwan, P.;Gupta, A.;Mittal, S.;Kumar, V.;Arora, M. (2023). Patient-centric outcome assessment of endodontic microsurgery using periapical radiography versus cone beam computed tomography: A randomized clinical trial. International Endodontic Journal, 56(1), 3-16. doi:10.1111/iej.13837
Gutmann, J. L. L., P. E. (2010). Problem solving in endodontics: Prevention, identification, and management: Fifth edition.
Gutmann, J. L. R., J. D. (2010). Surgical endodontics. In Harty's Endodontics in Clinical Practice: Sixth Edition (pp. 159-195).
Güven, O. T., U. S. (2006). Healing of bone defects by an osteopromotion technique using solvent-dehydrated cortical bone plate: A clinical and radiological study. Journal of Craniofacial Surgery, 17(6), 1105-1110. doi:10.1097/01.scs.0000244922.15006.6e
Habib, A. A. I. S., N. A. (2022). 3D Printing Review in Numerous Applications for Dentistry. Journal of The Institution of Engineers (India): Series C, 103(4), 991-1000. doi:10.1007/s40032-022-00810-2
Hafeez, N. R., M. (2020). Knowledge, awareness, and practice of 3d printing in the field of conservative dentistry and endodontics. International Journal of Pharmaceutical Research, 12(1), 1955-1964. doi:10.31838/ijpr/2020.12.01.310
Halse, A. M., O.;Grung, B. (1991). Follow-up after periapical surgery: the value of the one-year control. Endodontics & dental traumatology, 7(6), 246-250. Retrieved from https://www.embase.com/search/results?subaction=viewrecord&id=L22942721&from=export
Hamed, H. A. S., A. M.;Melek, L. N. (2023). Evaluation of trephine osteotomy technique in direct sinus lifting with simultaneous implant placement. Journal of Stomatology, Oral and Maxillofacial Surgery, 124(1). doi:10.1016/j.jormas.2022.11.023
Hamilton, R. S. G., J. L. (1999). Endodontic-orthodontic relationships: A review of integrated treatment planning challenges. International Endodontic Journal, 32(5), 343-360. doi:10.1046/j.1365-2591.1999.00252.x
Han, B. W., Y.;Zheng, C.;Peng, L.;Sun, Y.;Wang, Z.;Wang, X. (2022). Evaluation of a dynamic navigation system for endodontic microsurgery: study protocol for a randomised controlled trial. Bmj Open, 12(12). doi:10.1136/bmjopen-2022-064901
Han, B. W., Y.;Chen, Z.;Zheng, C.;Zhang, Z.;Liu, Y.;Liu, K.;Wang, Z.;Wang, X. (2022). Platelet-rich fibrin/anorganic bovine bone mineral complex as grafting materials in endodontic microsurgery with a large lesion size: Study protocol for a randomised controlled trial. Bmj Open, 12(4). doi:10.1136/bmjopen-2021-057068
Han, X. L., H.;Wang, D.;Su, F.;Zhang, Y.;Zhou, W.;Li, S.;Yang, R. (2013). alveolar bone regeneration around immediate implants using an injectable nHAC/CSH loaded with autogenic blood-acquired mesenchymal progenitor cells: An experimental study in the dog mandible. Clinical Implant Dentistry and Related Research, 15(3), 390-401. doi:10.1111/j.1708-8208.2011.00373.x
Hargreaves, K. M. (2016). Adding Regenerative Endodontics to the Table of Contents. Journal of Endodontics, 42(1), 1. doi:10.1016/j.joen.2015.11.001
Hargreaves, K. M. D., A.;Teixeira, F. B. (2013). Treatment options: Biological basis of regenerative endodontic procedures. Paper presented at the Pediatric Dentistry.
Harini, N. S. K., M. (2019). Dental computed tomography, cone-beam computed tomography - A review. Drug Invention Today, 11(1), 193-200. Retrieved from https://www.scopus.com/inward/record.uri?eid=2-s2.0-85061311179&partnerID=40&md5=2bcfcfe42cc43a884d9941831252c42c
Harinkhere, C. P., P. M.;Jain, P.;Raghuwanshi, S.;Pandey, S. H.;Bilaiya, S. (2024). Comparison of the sealing ability amongst orthograde apical plugs of mineral trioxide aggregate plus, mineral trioxide aggregate repair HP, and Biodentine after root resection: a bacterial leakage study. Odontology, 112(2), 364-371. doi:10.1007/s10266-023-00847-4
Harris, B. T. C., R.;Lin, W. S.;Morton, D. (2014). Treatment of a maxillary central incisor with class III invasive cervical resorption and compromised ferrule: a clinical report. J Prosthet Dent, 111(5), 356-361. doi:10.1016/j.prosdent.2013.08.014
Hartmann, A. S., M. (2020). Minimizing risk of customized titanium mesh exposures - A retrospective analysis. BMC Oral Health, 20(1). doi:10.1186/s12903-020-1023-y
Harty, F. J. P., B. J.;Wengraf, A. M. (1970). The success rate of apicectomy. A retrospective study of 1,016 cases. Br Dent J, 129(9), 407-413. doi:10.1038/sj.bdj.4802595
Hauman, C. H. J. C., N. P.;Tong, D. C. (2002). Endodontic implications of the maxillary sinus: A review. International Endodontic Journal, 35(2), 127-141. doi:10.1046/j.0143-2885.2001.00524.x
Hauman, C. H. J. L., R. M. (2003). Biocompatibility of dental materials used in contemporary endodontic therapy: A review. Part 2. Root-canal-filling materials. International Endodontic Journal, 36(3), 147-160. doi:10.1046/j.1365-2591.2003.00637.x
Hawley, M. J. US2018000596-A1; US10925741-B2.
He, X. D., R.;Mao, K.;Genco, R.;Swithart, M.;Li, C.;Yang, S. (2013). Integration of a novel injectable nano calcium sulfate/alginate scaffold and BMP2 gene-modified mesenchymal stem cells for bone regeneration. Tissue Engineering - Part A, 19(3-4), 508-518. doi:10.1089/ten.tea.2012.0244
Heitzer, M. W., P.;Bock, A.;Ooms, M.;Katz, M. S.;Kniha, K.;Grottke, O.;Hölzle, F.;Modabber, A. (2023). Evaluation of the Hemostatic Effect of an Innovative Tissue Adhesive during Extraction Therapy under Rivaroxaban in a Rodent Model. Journal of Functional Biomaterials, 14(7). doi:10.3390/jfb14070333
Hemmanur, S. N., I. (2020). The concepts of biomimetics in conservative dentistry and endodontics. International Journal of Pharmaceutical Research, 12, 128-133. doi:10.31838/ijpr/2020.SP2.025
Hemmanur, S. N., I. (2020). Effect of farnesol on oral pathogens-a systematic review. International Journal of Pharmaceutical Research, 12(4), 3281-3296. doi:10.31838/ijpr/2020.12.04.449
Hemmanur, S. N., I. (2020). Evaluation of antimicrobial efficacy of Foeniculum vulgare essential oil -An in vitro study. Plant Cell Biotechnology and Molecular Biology, 21(2324), 83-89. Retrieved from https://www.scopus.com/inward/record.uri?eid=2-s2.0-85092237812&partnerID=40&md5=7dc0a9c4b080b01ef8d37a0856d05b44
Hemmanur, S. N., I. (2020). Management of internal resorption-a decision analysis. International Journal of Pharmaceutical Research, 12(2), 2586-2590. doi:10.31838/ijpr/2020.12.02.347
Herbst, S. R. H., C. S.;Schwendicke, F. (2023). Preoperative risk assessment does not allow to predict root filling length using machine learning: A longitudinal study. Journal of Dentistry, 128. doi:10.1016/j.jdent.2022.104378
Herrera-Vizcaino, C. (2023). Systematic review of platelet-rich fibrin (PRF) centrifugation protocols in oral and maxillofacial surgery and the introduction of AR2T3: an easy to remember acronym to correctly report vertical and horizontal PRF centrifugation. Frontiers of Oral and Maxillofacial Medicine, 5. doi:10.21037/fomm-21-40
Hiremath, H. G., N.;Kini, Y.;Kulkarni, S.;Yakub, S. S.;Metgud, S. (2008). Single-step Apical Barrier Placement in Immature Teeth Using Mineral Trioxide Aggregate and Management of Periapical Inflammatory Lesion Using Platelet-rich Plasma and Hydroxyapatite. Journal of Endodontics, 34(8), 1020-1024. doi:10.1016/j.joen.2008.05.004
Hiremath, H. M., T.;Jain, P.;Kulkarni, S. (2014). Use of second-generation platelet concentrate (platelet-rich fibrin) and hydroxyapatite in the management of large periapical inflammatory lesion: a computed tomography scan analysis. Indian J Dent Res, 25(4), 517-520. doi:10.4103/0970-9290.142556
Hoen, M. M. L., G. L.;Strittmatter, E. J. (1990). Conservative treatment of persistent periradicular lesions using aspiration and irrigation. Journal of Endodontics, 16(4), 182-186. Retrieved from https://www.embase.com/search/results?subaction=viewrecord&id=L21805789&from=export
Hofman, S. S., M.;Abensur, D.;Valentini, P.;Missika, P. (1999). Effects of Laddec® on the formation of calcified bone matrix in rat calvariae cells culture. Biomaterials, 20(13), 1155-1166. doi:10.1016/S0142-9612(97)00082-3
Honda, K. I., T.;Sugiyama, S.;Mitsudo, K. (2024). Transantral apicoectomy for radicular cyst of maxillary molar following downfracture in Le Fort I osteotomy. J Dent Sci, 19(1), 684-685. doi:10.1016/j.jds.2023.09.029
Horne, P. (2017). Multidisciplinary considerations for the management of palatogingival grooves on incisor teeth: a literature review. New Zealand Dental Journal, 113(September), 23-29. Retrieved from https://www.scopus.com/inward/record.uri?eid=2-s2.0-85186485876&partnerID=40&md5=5ac655ca857e26e8ba328d20c7660d1c
Hoyle, P. T., M.;Modarres-Simmons, S.;Storey, C. A. (2019). Assessment and management of endo-periodontal lesions. Dental Update, 46(10), 930-941. doi:10.12968/denu.2019.46.10.930
Huang, G. W., L.;Hu, J.;Zhou, X.;He, F.;Wan, L.;Pan, S. T. (2022). Main Applications and Recent Research Progresses of Additive Manufacturing in Dentistry. BioMed Research International, 2022. doi:10.1155/2022/5530188
Huang, W. X. S., X. Y.;Wang, F.;Sun, C. K.;Shen, K. J.;Zhang, Y. (2017). Research and application progress of calcium silicate bioactive cements. Xiandai Huagong/Modern Chemical Industry, 37(5), 46-49. doi:10.16606/j.cnki.issn0253-4320.2017.05.011
Huang, X. C., Y.;Wei, X. (2021). Full-cycle management of endodontic microsurgery. Journal of Prevention and Treatment for Stomatological Diseases, 29(10), 649-655. doi:10.12016/j.issn.2096-1456.2021.10.001
Huang, X. L., C.;Chen, Z.;Lin, Y.;Zhang, L.;Chen, Z. (2024). Introduction and interpretation of The European Society of Endodontology S3-level clinical practice guideline for treatment of pulpal and apical disease. Chinese Journal of Stomatology, 59(9), 871-878. doi:10.3760/cma.j.cn112144-20240404-00134
Huang, Y. T. H., S. W.;Huang, J. Y.;Chang, Y. C. (2021). Assessment of relationship between maxillary sinus membrane thickening and the adjacent teeth health by cone-beam computed tomography. Journal of Dental Sciences, 16(1), 275-279. doi:10.1016/j.jds.2020.05.002
Iezzi, G. P., A.;Giuliani, A.;Mangano, C.;Manzon, L.;Degidi, M.;Iaculli, F.;Scarano, A.;Filippone, A.;Perrotti, V. (2017). Molecular, cellular and pharmaceutical aspects of bone grafting materials and membranes during maxillary sinus-lift procedures. Part 1: A general overview. Current Pharmaceutical Biotechnology, 18(1), 19-32. doi:10.2174/1389201017666161221155237
Ili?, D. V. A., ? M.;Bio?anin, V. M.;?olovi?, B.;Danilovi?, V.;Komlev, V. S.;Teterina, A. Y.;Jokanovi?, V. R. (2019). Physico-chemical and biological properties of dental calcium silicate cements - Literature review. Hemijska Industrija, 73(5), 281-294. doi:10.2298/HEMIND190614027I
Ince Yusufoglu, S. U. A., Z.;Tulumbaci, F.;Bayrak, S. (2021). Evaluation of different Apexification treatments of teeth with immature apices and apical periodontitis on the fractal dimensions of trabecular bone. Australian Endodontic Journal, 47(2), 163-169. doi:10.1111/aej.12441
Ismail, F. B. S., S. (2022). Advanced endo-periodontal lesion - A successful story of multidisciplinary treatment: Case report. Journal of Clinical Periodontology, 49, 301. doi:10.1111/jcpe.13637
Itoh, Y. S., J. I.;Hashimoto, M.;Katata, C.;Hayashi, M.;Imazato, S. (2018). Pulp Regeneration by 3-dimensional Dental Pulp Stem Cell Constructs. Journal of Dental Research, 97(10), 1137-1143. doi:10.1177/0022034518772260
Iviglia, G. K., S.;Baino, F. (2019). Biomaterials, current strategies, and novel nano-technological approaches for periodontal regeneration. Journal of Functional Biomaterials, 10(1). doi:10.3390/jfb10010003
Jackson, N. B., G.;St George, G.;Kalsi, P. (2022). Endodontic Surgery. Part 1: An Overview. Dental Update, 49(10), 819-828. doi:10.12968/DENU.2022.49.10.819
Jäggi, M. Z., N. U. (2024). How to treat patients with stage IV periodontitis. Implantologie, 32(2), 133-148. Retrieved from https://www.scopus.com/inward/record.uri?eid=2-s2.0-85197619682&partnerID=40&md5=40f64449d17e697fc439443924885e5f
Jain, S. C., K.;Nagi, R.;Shukla, S.;Kaur, N.;Grover, D. (2019). New evolution of cone-beam computed tomography in dentistry: Combining digital echnologies. Imaging Science in Dentistry, 49(3), 179-190. doi:10.5624/isd.2019.49.3.179
Jaju, K. N., I. (2020). Management of tissue emphysema in endodontics-decision tree analysis. International Journal of Pharmaceutical Research, 12(1), 1894-1898. doi:10.31838/ijpr/2020.12.01.301
Jalota, S. B., S. B.;Tas, A. C. (2008). Using a synthetic body fluid (SBF) solution of 27 mM HCO3- to make bone substitutes more osteointegrative. Materials Science and Engineering C, 28(1), 129-140. doi:10.1016/j.msec.2007.10.058
Jane J.A, Jr.;Helm, G. A. (2000). Gene therapy for skull base tumors. Neurosurgery Clinics of North America, 11(4), 703-716. doi:10.1016/s1042-3680(18)30095-0
Janev, E. R., E. (2016). Managing the cutaneous sinus tract of dental origine. Open Access Macedonian Journal of Medical Sciences, 4(3), 489-492. doi:10.3889/oamjms.2016.100
Jang, Y. H., H. T.;Roh, B. D.;Chun, H. J. (2014). Influence of apical root resection on the biomechanical response of a single-rooted tooth: a 3-dimensional finite element analysis. Journal of Endodontics, 40(9), 1489-1493. doi:10.1016/j.joen.2014.03.006
Jansson, L. S., P.;Låftman, A. C.;Skoglund, A. (1997). Relationship between apical and marginal healing in periradicular surgery. Oral surgery, oral medicine, oral pathology, oral radiology, and endodontics, 83(5), 596-601. Retrieved from https://www.embase.com/search/results?subaction=viewrecord&id=L127267013&from=export
Javed, F. A.-R., A.;Almas, K.;Romanos, G. E.;Al-Hezaimi, K. (2012). Effect of cigarette smoking on the clinical outcomes of periodontal surgical procedures. American Journal of the Medical Sciences, 343(1), 78-84. doi:10.1097/MAJ.0b013e318228283b
Jayalakshmi, K. B. A., S.;Singh, M. P.;Vishwanath, B. T.;Krishna, A.;Agrawal, R. (2012). Platelet-Rich Fibrin with ?-Tricalcium Phosphate-A Noval Approach for Bone Augmentation in Chronic Periapical Lesion: A Case Report. Case Rep Dent, 2012, 902858. doi:10.1155/2012/902858
Jazayeri, H. E. L., S. M.;Kuhn, L.;Fahimipour, F.;Tahriri, M.;Tayebi, L. (2020). Polymeric scaffolds for dental pulp tissue engineering: A review. Dental Materials, 36(2), e47-e58. doi:10.1016/j.dental.2019.11.005
Jeng, P. Y. L., A. L.;Pitarch, R. M.;Chang, M. C.;Wu, Y. H.;Jeng, J. H. (2018). Cemental tear: To know what we have neglected in dental practice. J Formos Med Assoc, 117(4), 261-267. doi:10.1016/j.jfma.2017.09.001
Jensen, S. S. Y., P. M.;Hjørting-Hansen, E.;Bosshardt, D. D.;Von Arx, T. (2010). Haemostatic effect and tissue reactions of methods and agents used for haemorrhage control in apical surgery. International Endodontic Journal, 43(1), 57-63. doi:10.1111/j.1365-2591.2009.01637.x
Jepsen, K. D., E.;Jepsen, S.;Dommisch, H. (2020). Vital root resection in severely furcation-involved maxillary molars: Outcomes after up to 7 years. Journal of Clinical Periodontology, 47(8), 970-979. doi:10.1111/jcpe.13306
Jhaveri, H. M. A., S.;Galav, L.;Deshmukh, V. L.;Aggarwal, S. (2010). Management of Mucosal Fenestrations by Interdisciplinary Approach: A Report of Three Cases. Journal of Endodontics, 36(1), 164-168. doi:10.1016/j.joen.2009.06.012
Johansen, M. L., M. B.;Stokbro, K.;Diaz-delCastillo, M.;Khan, A. A.;Wickstroem, L. A.;Gundesen, M. T.;Kristensen, I. B.;Nyvold, C. G.;Andersen, M. Ø;Andersen, T. L.;Abildgaard, N.;Lund, T. (2023). Novel Developments in the Treatment of Multiple Myeloma-Associated Bone Disease. Cancers, 15(23). doi:10.3390/cancers15235585
Johns, D. A. B., D. L.;Shivashanker, V. Y.;Johns, M. (2012). Aesthetic and functional management of a patient with Cornelia de Lange syndrome. Contemporary Clinical Dentistry, 3(5), S86-S91. doi:10.4103/0976-237X.95113
Johns, D. A. S., V. Y.;Maroli, R. K.;Vidyanath, S. (2013). Novel management of avulsed tooth by pulpal and periodontal regeneration. J Endod, 39(12), 1658-1662. doi:10.1016/j.joen.2013.08.012
Johns, D. A. S., Vasundhara Yayathi;Shobha, K.;Johns, Manu. (2014). An innovative approach in the management of palatogingival groove using Biodentine and platelet-rich fibrin membrane. Journal of conservative dentistry : JCD, 17(1), 75-79. doi:10.4103/0972-0707.124156
Johns, D. A. S., V. Y.;Shobha, K.;Johns, M. (2014). An innovative approach in the management of palatogingival groove using Biodentine™ and platelet-rich fibrin membrane. J Conserv Dent, 17(1), 75-79. doi:10.4103/0972-0707.124156
Johns, D. S., V.;Shobha, K.;Johns, M. (2014). An innovative approach in the management of palatogingival groove using Biodentine TM and platelet-rich fibrin membrane. Journal of Conservative Dentistry, 17(1), 75-79. doi:10.4103/0972-0707.124156
Johnson, B. R. F., M. I.;Witherspoon, D. E. (2010). Periradicular Surgery. In Cohen's Pathways of the Pulp, Tenth Edition (pp. 720-776).
Johnson, J. D. K., M.;McClanahan, S. B.;Niemczyk, S. P. (2016). Endodontic microsurgery. In Current Therapy in Endodontics (pp. 202-257).
Johri, S. V., P.;Tikku, A. P.;Bains, R.;Kohli, N. (2022). Effect of amniotic membrane and platelet-rich fibrin membrane on bone healing post endodontic surgery: An ultrasonographic, randomized controlled study. J Tissue Eng Regen Med, 16(12), 1208-1222. doi:10.1002/term.3362
Jonasson, P. R., M. F. (2018). Surgical retreatment. In Apical periodontitis in root-filled teeth: Endodontic retreatment and alternative approaches (pp. 73-88).
Joshi, R. T., M. B. M. (2018). Surgical root perforation repair with guided tissue regeneration: A case report. Dental Update, 45(2), 155-162. doi:10.12968/denu.2018.45.2.155
Jovani-Sancho, M. M. W., C. J.;Gascón-Pellicer, R.;González-Martínez, R. (2018). Revascularization failure of an immature tooth with inflammatory cyst. Dental Press Endodontics, 8(1), 51-57. doi:10.14436/2358-2545.8.1.051-057.oar
Kabir, M. A. M., M.;Kusano, K.;Zakaria, S. M.;Noor, A. H. M.;Khuda, F.;Hossain, I.;Sultana, S.;Saito, T. (2014). Radiological evaluation of human dentin autografts in Bangladesh. Journal of Hard Tissue Biology, 23(3), 363-370. doi:10.2485/jhtb.23.363
Kamal, A. S., B.;Razak, N. H. A.;Samsudin, A. B. R. (2020). A comparative clinical study between concentrated growth factor and low-level laser therapy in the management of dry socket. European Journal of Dentistry, 14(4), 613-620. doi:10.1055/s-0040-1714765
Kamburoglu, K. S., D.;Murat, S.;Sousa Melo, S. L.;Li, Z.;Bornstein, M. M.;Angelopoulos, C.;Scarfe, W. C. (2018). CBCT imaging of sinonasal disease. In Maxillofacial Cone Beam Computed Tomography: Principles, Techniques and Clinical Applications (pp. 1155-1105).
Kan, E. C., M. S.;Reside, J.;Card, S. J.;Tawil, P. Z. (2016). Periapical Microsurgery: The Effects of Locally Injected Dexamethasone on Pain, Swelling, Bruising, and Wound Healing. Journal of Endodontics, 42(11), 1608-1612. doi:10.1016/j.joen.2016.07.021
Kanemaru, S. I. (2015). Regeneration of the tympanic membrane. In Regenerative Medicine in Otolaryngology (pp. 47-59).
Kanemaru, S. I. U., H.;Kitani, Y.;Nakamura, T.;Hirano, S.;Ito, J. (2011). Regenerative treatment for tympanic membrane perforation. Otology and Neurotology, 32(8), 1218-1223. doi:10.1097/MAO.0b013e31822e0e53
Kaner, D. F., A.;Verch, S. (2022). CBCT Assessment of combined endodontic and GTR re-treatment after failed apicoectomy - case series. Journal of Clinical Periodontology, 49, 83-84. doi:10.1111/jcpe.13635
Kang, M. I. J., H.;Song, M.;Kim, S. Y.;Kim, H. C.;Kim, E. (2015). Outcome of nonsurgical retreatment and endodontic microsurgery: a meta-analysis. Clinical Oral Investigations, 19(3), 569-582. doi:10.1007/s00784-015-1398-3
Kao, J. H. (2018). Highlights. Journal of the Formosan Medical Association, 117(6), 457-459. doi:10.1016/j.jfma.2018.05.004
Kao, R. T. L., G. H.;Kapila, Y.;Sadowsky, S.;Curtis, D. A. (2022). A commentary on strategic extraction. Journal of Periodontology, 93(1), 11-19. doi:10.1002/JPER.20-0855
Karabucak, B. I., H.;Kratchman, S. I. (2008). Conventional and surgical endodontic retreatment of a maxillary lateral incisor with unusual anatomy. International Endodontic Journal, 41(6), 524-531. doi:10.1111/j.1365-2591.2008.01376.x
Karabucak, B. S., F. C. (2009). Conventional and Surgical Retreatment of Complex Periradicular Lesions With Periodontal Involvement. Journal of Endodontics, 35(9), 1310-1315. doi:10.1016/j.joen.2009.05.007
Karamanis, S. K., T.;Tsoukalas, D.;Parissis, N. (2006). Implant placement after marsupialization of a dentigerous cyst. J Oral Implantol, 32(6), 313-316. doi:10.1563/0-806.1
Karan, N. B. A., B. (2020). Assessment of bone healing after mineral trioxide aggregate and platelet-rich fibrin application in periapical lesions using cone-beam computed tomographic imaging. Clin Oral Investig, 24(2), 1065-1072. doi:10.1007/s00784-019-03003-x
Karwa, S. S., L.;Waghmare, A.;Dhavan, M. (2021). A regenerative approach using xenograft and PRF membrane in the management of muscosal fenestration in posterior maxilla-A rare case report. Journal of Indian Society of Periodontology, 25(2), 171-175. doi:10.4103/jisp.jisp_224_19
Karwa, S. S. S., L. B.;Waghmare, A. S.;Dhavan, M. A. (2021). A regenerative approach using xenograft and PRF membrane in the management of muscosal fenestration in posterior maxilla - A rare case report. J Indian Soc Periodontol, 25(2), 171-175. doi:10.4103/jisp.jisp_224_19
Katakami, K. M., A.;Shiozaki, K.;Shimoda, S.;Hamada, Y.;Kobayashi, K. (2008). Characteristics of Accessory Mental Foramina Observed on Limited Cone-beam Computed Tomography Images. Journal of Endodontics, 34(12), 1441-1445. doi:10.1016/j.joen.2008.08.033
Kataria, V. S., S.;Dogra, S.;Raju, V. G. (2020). Peri Radicular Cystic Enucleation and PRF Grafting following Apicoectomy in Trichotillomania Patient- A Case Report. Journal of Clinical and Diagnostic Research, 14(10), ZD01-ZD03. doi:10.7860/JCDR/2020/43455.14067
Kattan, S. L., S. M.;Kohli, M. R.;Setzer, F. C.;Karabucak, B. (2018). Methodological Quality Assessment of Meta-analyses in Endodontics. Journal of Endodontics, 44(1), 22-31. doi:10.1016/j.joen.2017.07.019
Kattimani, V. L., K. P.;Chakravarthi, P. S.;Sampath Kumar, T. S.;Siddharthan, A. (2016). Eggshell-derived hydroxyapatite: A New Era in bone regeneration. Medicine (United States), 95(3). doi:10.1097/SCS.0000000000002288
Kattimani, V. S. C., P. S.;Kanumuru, N. R.;Subbarao, V. V.;Sidharthan, A.;Kumar, T. S.;Prasad, L. K. (2014). Eggshell derived hydroxyapatite as bone graft substitute in the healing of maxillary cystic bone defects: a preliminary report. J Int Oral Health, 6(3), 15-19.
Kattimani, V. S. L., K. P. (2019). Natural bioceramics: Our experience with changing perspectives in the reconstruction of maxillofacial skeleton. Journal of the Korean Association of Oral and Maxillofacial Surgeons, 45(1), 34-42. doi:10.5125/jkaoms.2019.45.1.34
Kaur, J. S., R. B.;Kaur, A.;Kaur, M.;Kumar, B.;Kaur, G. (2024). Surgical Management of Radicular Cyst with the Application of a Natural Platelet Concentrate and Ostoden: A Case Report. J Pharm Bioallied Sci, 16(Suppl 1), S987-s989. doi:10.4103/jpbs.jpbs_979_23
Kavitha, M. K., R.;Swathi, A. M.;M Abubacker, M. H. M. (2020). Evaluation of healing by Cone Beam Computed Tomography (CBCT) using Platelet-Rich Plasma (PRP) + ? -Tricalcium Phosphate (? -TCP) and Platelet Rich Fibrin (PRF) + ? -Tricalcium Phosphate (? - TCP) in periapical lesions: Case report. Nigerian Journal of Clinical Practice, 23(7), 1026-1029. doi:10.4103/njcp.njcp_54_20
Kavitha, M. S., S.;Arunaraj, D.;Hemamalini, R.;Velayudham, S.;Bakthavatchalam, B. (2022). Comparative Evaluation of Platelet-rich Fibrin and Concentrated Growth Factor as Scaffolds in Regenerative Endodontic Procedure: A Randomized Controlled Clinical Trial. Journal of Contemporary Dental Practice, 23(12), 1211-1217. doi:10.5005/jp-journals-10024-3443
Kaynar, M. Y., N.;Bakirtas, M. (2017). Application of autogenous periosteum as a membrane in sinus lifting. Nigerian Journal of Clinical Practice, 20(11), 1468-1473. doi:10.4103/1119-3077.187314
Keerthana, T. R., M. (2020). Knowledge, attitude and practice survey on determination of working length in root canal therapy among general dentists and specialists. International Journal of Pharmaceutical Research, 12(2), 2517-2525. doi:10.31838/ijpr/2020.12.02.338
Keerthana, T. R., S. (2021). Knowledge, attitude and practice survey on awareness of the association between diet and dental erosion. International Journal of Dentistry and Oral Science, 8(2), 1533-1540. Retrieved from https://www.scopus.com/inward/record.uri?eid=2-s2.0-85102365456&partnerID=40&md5=790f39c7d5b781685cac6ad9e1e43021
Keerthika, R. N., M. S. (2020). Knowledge among the Indian dentist on regenerative endodontics in the management of open apex a crosssectional questionnaire survey. International Journal of Pharmaceutical Research, 12(3), 2456-2467. doi:10.31838/ijpr/2020.12.03.340
Kellert, M. C., H.;Solomon, C. (1994). Guided tissue regeneration: an adjunct to endodontic surgery. J Am Dent Assoc, 125(9), 1229-1233. doi:10.14219/jada.archive.1994.0150
Kemp, H. R. (1948). Apicoectomy. Dent J Aust, 20(8), 384-397.
Keranmu, D. A., A.;Nuermuhanmode, N.;Ling, W. (2021). Application of concentrated growth factor to autotransplantation with inflammation in recipient area. BMC Oral Health, 21(1). doi:10.1186/s12903-021-01915-3
Kerezoudis, N. P. S., G. J.;Tsatsas, V. (2003). Bilateral buccal radicular groove in maxillary incisors: case report. Int Endod J, 36(12), 898-906. doi:10.1111/j.1365-2591.2003.00695.x
Kermanshah, H. O., L. R.;Ghabraei, S.;Fekrazad, R.;Daneshparvar, N.;Bagheri, P. (2020). Direct Pulp Capping with Proroot Mta Alone and in Combination with Er:Yag Laser Irradiation: A Clinical Trial. Journal of Lasers in Medical Sciences, 11, S60-S66. doi:10.34172/JLMS.2020.S10
Kerns, D. G. G., G. N. (2010). Endodontic and Periodontal Interrelationships. In Cohen's Pathways of the Pulp, Tenth Edition (pp. 655-670).
Khan, M. H., Z.;Ghafoor, R. (2023). The Implication of Stem Cells in Direct Pulp Capping: Where Do We Stand? Journal of the Pakistan Medical Association, 73(2), S131-S137. doi:10.47391/JPMA.AKUS-21
Khoshbin, E. N., R.;Farhadian, M.;Khalili, M. (2022). Attachment of human periodontal ligament fibroblasts to root dentin conditioned with different endodontic irrigants: An experimental study. Journal of Dental Research, Dental Clinics, Dental Prospects, 16(1), 11-17. doi:10.34172/joddd.2022.002
Kiernicka, M. K., K.;Rahnama, M. (2012). The use of alloplastic biomaterials in the surgical treatment of aggressive periodontitis - A case report. Annales Universitatis Mariae Curie-Sklodowska, Sectio DDD: Pharmacia, 25(1), 76-79. doi:10.12923/j.2084-980x/25.1/a.18
Kim, D. K., H.;Nam, T.;Yoon, T. C.;Lee, C. Y.;Kim, E. (2016). Influence of Size and Volume of Periapical Lesions on the Outcome of Endodontic Microsurgery: 3-Dimensional Analysis Using Cone-beam Computed Tomography. Journal of Endodontics, 42(8), 1196-1201. doi:10.1016/j.joen.2016.05.006
Kim, E. K., Y. (2019). Endodontic microsurgery: outcomes and prognostic factors. Current Oral Health Reports, 6(4), 356-366. doi:10.1007/s40496-019-00240-7
Kim, J. W. O., D. H.;Cho, J. Y.;Ryu, J. (2020). Risk factors for postoperative infection of odontogenic cysts associated with mandibular third molar. Maxillofacial Plastic and Reconstructive Surgery, 42(1). doi:10.1186/s40902-020-00248-5
Kim, S. H., S. J.;Seo, M. S. (2023). Effect of orthodontic treatment on the periapical radiolucency of endodontically treated teeth: a CBCT analysis. BMC Oral Health, 23(1). doi:10.1186/s12903-023-02907-1
Kim, S. H. S., J. W.;Park, S. A.;Kim, Y. K.;Park, M. S.;Mok, J. M.;Yang, W. I.;Lee, J. W. (2004). Chemical, Structural Properties, and Osteoconductive Effectiveness of Bone Block Derived from Porcine Cancellous Bone. Journal of Biomedical Materials Research - Part B Applied Biomaterials, 68(1), 69-74. doi:10.1002/jbm.b.10084
Kirilova, J. K., D.;Yovchev, D.;Topalova-Pirinska, S.;Deliverska, E. (2022). Endodontic and surgical treatment of chronic apical periodontitis: a randomized clinical study. Biotechnology and Biotechnological Equipment, 36(1), 737-744. doi:10.1080/13102818.2022.2108338
Kirilova, J. K., D.;Yovchev, D.;Deliverska, E. (2023). Treatment of an Apical Cyst with Platelet Concentrate – a Case Report. Folia medica, 65(6), 1005-1010. doi:10.3897/folmed.65.e100418
Kirsch, A. (1980). [Titanium spray-layered human tooth root implantation under physiological stress]. Dtsch Zahnarztl Z, 35(1), 112-114.
Kirthika, S. R., J. (2023). Comparison and analysis of MQ sensors for CO2 detection using Arduino & matlab programming. Paper presented at the AIP Conference Proceedings.
Kiscsatári, R. N., E.;Szabó, M.;Braunitzer, G.;Piffkó, J.;Fráter, M.;Antal, M. Á. (2023). Comparison of the Three-Dimensional Accuracy of Guided Apicoectomy Performed with a Drill or a Trephine: An In Vitro Study. Applied Sciences (Switzerland), 13(17). doi:10.3390/app13179642
Kishen, A. P., O.;Zehnder, M.;Diogenes, A.;Nair, M. (2016). Advances in endodontics: Potential applications in clinical practice. Journal of Conservative Dentistry, 19(3), 199-206. doi:10.4103/0972-0707.181925
Klernicka, M. K., K.;Rahnama, M. (2012). The use of alloplastic biomaterials in the surgical treatment of aggressive periodontitis - A case report. Current Issues in Pharmacy and Medical Sciences, 25(1), 76-79. Retrieved from https://www.scopus.com/inward/record.uri?eid=2-s2.0-84877729462&partnerID=40&md5=b332d88c661c9e5c0826e1a5e7d31922
Kobayashi, N. S., J. I.;Ogawa, M.;Aoyama, N.;Hanatani, T.;Hirata, Y.;Nagai, R.;Izumi, Y.;Isobe, M. (2012). Porphyromonas gingivalis accelerates neointimal formation after arterial injury. Journal of Vascular Research, 49(5), 417-424. doi:10.1159/000339583
Kohli, M. R. B., H.;Setzer, F. C.;Lee, S. M.;Karabucak, B. (2018). Outcome of Endodontic Surgery: A Meta-analysis of the Literature—Part 3: Comparison of Endodontic Microsurgical Techniques with 2 Different Root-end Filling Materials. Journal of Endodontics, 44(6), 923-931. doi:10.1016/j.joen.2018.02.021
Kollek, N. J. P.-A. M., C.;Granero Marín, J. M.;Maté Sánchez De Val, J. E. (2022). Prospective Clinical Study with New Materials for Tissue Regeneration: A Study in Humans. European Journal of Dentistry. doi:10.1055/s-0042-1753453
Komabayashi, T. J., J.;Zhu, Q. (2011). Apical infection spreading to adjacent teeth: a case report. Oral Surg Oral Med Oral Pathol Oral Radiol Endod, 111(6), e15-20. doi:10.1016/j.tripleo.2011.01.008
Komabayashi, T. J., J.;Zhu, Q. (2011). Apical infection spreading to adjacent teeth: A case report. Paper presented at the Oral Surgery, Oral Medicine, Oral Pathology, Oral Radiology and Endodontology.
Kourkouta, S. B., G. C. (2014). Periradicular regenerative surgery in a maxillary central incisor: 7-year results including cone-beam computed tomography. J Endod, 40(7), 1013-1019. doi:10.1016/j.joen.2013.10.007
Koushik, N. K. S., D. J. G.;Kiran Kumar, P. (2022). Enhancing the Performance Accuracy of Student Monitoring System by Face Detection and Tracking in Classroom Environment using RNN over MTCNN Algorithms. Paper presented at the International Conference on Cyber Resilience, ICCR 2022.
Kqiku, L. E., K. A.;Glockner, K. (2012). Treatment of invasive cervical resorption with sandwich technique using mineral trioxide aggregate: A case report. Operative Dentistry, 37(1), 98-106. doi:10.2341/11-143-S
Kramper, B. J. K., E. J.;Osetek, E. M.;Heuer, M. A. (1984). A comparative study of the wound healing of three types of flap design used in periapical surgery. Journal of Endodontics, 10(1), 17-25. Retrieved from https://www.embase.com/search/results?subaction=viewrecord&id=L14025267&from=export
Krastev, B. F., I. (2020). Simultaneous Perio-endo Surgery with ER:YAG Laser and Bone Xenograft. A Case Report. Folia medica, 62(3), 631-637. doi:10.3897/folmed.62.e58118
Kratchman, S. I. (2007). Endodontic microsurgery. Compend Contin Educ Dent, 28(7), 399-405; quiz 406-397.
Kreisler, M. G., R.;Aubell-Falkenberg, S.;Kreisler, T.;Weihe, C.;Filippi, A.;Kühl, S.;Schütz, S.;d'Hoedt, B. (2013). Clinical outcome in periradicular surgery: effect of patient- and tooth-related factors--a multicenter study. Quintessence international (Berlin, Germany : 1985), 44(1), 53-60. Retrieved from https://www.embase.com/search/results?subaction=viewrecord&id=L563036601&from=export
Krennmair, S. G., A.;Weinländer, M.;Krennmair, G.;Malek, M.;Postl, L. (2021). Prevalence, risk factors, and repair mechanism of different forms of sinus membrane perforations in lateral window sinus lift procedure: A retrospective cohort study. Clinical Implant Dentistry and Related Research, 23(6), 821-832. doi:10.1111/cid.13016
Krennmair, S. M., M.;Forstner, T.;Krennmair, G.;Weinlander, M.;Hunger, S. (2020). Risk factor analysis affecting sinus membrane perforation during lateral window maxillary sinus elevation surgery. International Journal of Oral and Maxillofacial Implants, 35(4), 789-798. doi:10.11607/jomi.7916
Kruse, C. S.-N., R.;Christiansen, R.;Wenzel, A.;Kirkevang, L. L. (2016). Periapical Bone Healing after Apicectomy with and without Retrograde Root Filling with Mineral Trioxide Aggregate: A 6-year Follow-up of a Randomized Controlled Trial. Journal of Endodontics, 42(4), 533-537. doi:10.1016/j.joen.2016.01.011
Ku, J. K. K., H. W.;Um, I. W. (2023). Incorporating Moldable Demineralized Dentin Matrix into Treatment for a Jaw Cyst. Journal of Functional Biomaterials, 14(5). doi:10.3390/jfb14050258
Küçükkaya Eren, S. (2023). Clinical applications of calcium silicate-based materials: a narrative review. Australian dental journal, 68(S1), S96-S109. doi:10.1111/adj.12986
Kui, A. I. L., A. J.;Popescu, C.;Popa, D.;Lascu, L. (2018). Dentists' perspectives on the choice of treatment of teeth with apical periodontitis. Clujul Medical, 91(1), 98-103. doi:10.15386/cjmed-789
Kulinkovych-Levchuk, K. P.-L., M. P.;Castelo-Baz, P.;Pecci-Lloret, M. R.;Oñate-Sánchez, R. E. (2022). Guided Endodontics: A Literature Review. International Journal of Environmental Research and Public Health, 19(21). doi:10.3390/ijerph192113900
Kulkarni, M. R. M., J.;Bakshi, P. V. (2019). Platelet-Rich Fibrin as a Grafting Material in Periapical Surgery: A Case Series. Int J Periodontics Restorative Dent, 39(4), e123–e127. doi:10.11607/prd.3510
Kumar, B. S. M., T.;Deepachitra, R.;Charumathy, R. K.;Hemalatha, T.;Sastry, T. P. (2015). In-vitro evaluation of biphasic calcium phosphate/casein incorporated with Myristica fragrans for bone tissue engineering. Ceramics International, 41(1), 1725-1734. doi:10.1016/j.ceramint.2014.09.116
Kumar, I. L. S. R., S.;Deepak, S. (2020). A data analysis on periapical lesion cases undergoing non surgical management - A single centered retrospective study. International Journal of Dentistry and Oral Science, 7(Special Issue 10), 24-30. doi:10.19070/2377-8075-SI02-010005
Kumar, N. M., N.;Amin, F.;Ghabbani, H.;Zafar, M. S.;Rodríguez-Lozano, F. J.;Oñate-Sánchez, R. E. (2022). Biomimetic Approaches in Clinical Endodontics. Biomimetics, 7(4). doi:10.3390/biomimetics7040229
Kumar, P. V., J.;Kher, U.;Tunkiwala, A.;Sawhney, H. (2021). Pink esthetic and radiological scores around immediate implants placed in the esthetic zone - Socket-Shield Technique versus Immediate Conventional Technique: A Pilot Study. Journal of Indian Society of Periodontology, 25(6), 510-517. doi:10.4103/jisp.jisp_278_20
Kushali, R. S., J.;Geetha, R. V. (2019). Use of intermediate restorative material among clinical dental practitioners - A questionnaire based survey. International Journal of Dentistry and Oral Science, 2(Special Issue 4), 42-48. Retrieved from https://www.scopus.com/inward/record.uri?eid=2-s2.0-85099824746&partnerID=40&md5=80f6127ebcf43f9174fd9cf6cf22bed2
La Gatta, A. D. R., A.;Laurienzo, P.;Malinconico, M.;De Rosa, M.;Schiraldi, C. (2005). A novel injectable poly(?-caprolactone)/calcium sulfate system for bone regeneration: Synthesis and characterization. Macromolecular Bioscience, 5(11), 1108-1117. doi:10.1002/mabi.200500114
Laghios, C. D. B., B. W.;Gutmann, J. L.;Cutler, C. W. (2000). Comparative radiopacity of tetracalcium phosphate and other root-end filling materials. International Endodontic Journal, 33(4), 311-315. doi:10.1046/j.1365-2591.2000.00281.x
Lai, P. T. W., S. L.;Huang, C. Y.;Yang, S. F. (2022). A retrospective cohort study on outcome and interactions among prognostic factors of endodontic microsurgery. Journal of the Formosan Medical Association, 121(11), 2220-2226. doi:10.1016/j.jfma.2022.04.005
Landzberg, G. H., H.;Kishen, A. (2021). A Novel Self-Mineralizing Antibacterial Tissue Repair Varnish to Condition Root-end Dentin in Endodontic Microsurgery. Journal of Endodontics, 47(6), 939-946. doi:10.1016/j.joen.2021.02.008
Lawler, E. D. (1969). Replant after apicectomy. Probe (Lond), 10(5), 165.
Le, B. Q. T., J. H.;Tan, T. C.;Smith, R. A. A.;Nurcombe, V.;Cool, S. M.;Yu, N. (2021). Application of a bmp2-binding heparan sulphate to promote periodontal regeneration. European Cells and Materials, 42, 139-153. doi:10.22203/eCM.v042a10
Le Van, C. T. T., H. P.;Sangvanich, P.;Chuenchompoonut, V.;Thunyakitpisal, P. (2020). Acemannan induces rapid early osseous defect healing after apical surgery: A 12-month follow-up of a randomized controlled trial. Journal of Dental Sciences, 15(3), 302-309. doi:10.1016/j.jds.2019.09.012
Lee, C. T. C., S. K.;Stoupel, J. (2015). Survival analysis and other clinical outcomes of immediate implant placement in sites with periapical lesions: Systematic review. International Journal of Oral and Maxillofacial Implants, 30(2), 268-278. doi:10.11607/jomi.3619
Lee, H. N. C., Y. K.;Chen, C. H.;Huang, C. Y.;Su, Y. H.;Huang, Y. W.;Chuang, F. H. (2019). Conservative pulp treatment for Oehlers type III dens invaginatus: A case report. World Journal of Clinical Cases, 7(18), 2823-2830. doi:10.12998/wjcc.v7.i18.2823
Lee, H. N. L., C.;Liao, L.;Tian, W. D. (2021). Advances in Research on Stem Cell-Based Pulp Regeneration. Tissue Engineering and Regenerative Medicine, 18(6), 931-940. doi:10.1007/s13770-021-00389-2
Lee, M. Y. Y., H. W.;Kim, K. M.;Kwon, J. S. (2024). Antibacterial efficacy and osteogenic potential of mineral trioxide aggregate-based retrograde filling material incorporated with silver nanoparticle and calcium fluoride. J Dent Sci, 19(3), 1783-1791. doi:10.1016/j.jds.2023.10.001
Lee, S.-M. Y., Ya-Hsin;Wang, Yu;Kim, Euiseong;Kim, Syngcuk. (2020). The Application of "Bone Window" Technique in Endodontic Microsurgery. Journal of Endodontics, 46(6), 872-880. doi:10.1016/j.joen.2020.02.009
Lee, S. M. Y., Y. H.;Wang, Y.;Kim, E.;Kim, S. (2020). The Application of “Bone Window” Technique in Endodontic Microsurgery. Journal of Endodontics, 46(6), 872-880. doi:10.1016/j.joen.2020.02.009
Lee, Y. P. H., M. J.;Wu, Y. C.;Lang, M. J.;Wu, Y. H.;Chiang, C. P. (2021). Clinicopathological study of periapical scars. Journal of Dental Sciences, 16(4), 1140-1145. doi:10.1016/j.jds.2021.05.008
Lei, S. Z., Y.;Han, J. (2020). Effect of monocalcium phosphate on the physical, chemical, mechanical and biological properties of calcium silicate cement: an in vitro study. Advances in Applied Ceramics, 119(5-6), 348-356. doi:10.1080/17436753.2019.1624449
Lekshmi, M. S. S., S.;Gupta, S. R.;Sharma, S.;Kumar, V.;Chawla, A.;Logani, A. (2021). Prevalence and radiological characteristics of palatogingival groove: A retrospective cone-beam computed tomography study in an Indian cohort. Journal of Conservative Dentistry, 24(4), 359-363. doi:10.4103/jcd.jcd_36_21
Lendini, M. F., R.;Pasqualini, D. (2011). The filling of wide or altered endodontic apices with MTA. Giornale Italiano di Endodonzia, 25(3), 127-142. doi:10.1016/j.gien.2011.07.008
Leonida, A. F., G.;Caccianiga, P.;Ceraulo, S.;Rodella, L. F.;Rezzani, R.;Caccianiga, G. (2022). Concentrated Growth Factors (CGF) Combined with Melatonin in Guided Bone Regeneration (GBR): A Case Report. Diagnostics, 12(5). doi:10.3390/diagnostics12051257
Levin, I. A., M.;Schwartz-Arad, D. (2004). Preservation of alveolar bone of un-restorable traumatized maxillary incisors for future. Refuat ha-peh eha-shinayim (1993), 21(1), 54-59,101. Retrieved from https://www.scopus.com/inward/record.uri?eid=2-s2.0-2342563798&partnerID=40&md5=93f4c9fec862fb4c6c0ad135d9afe70c
Li, A. X., Fangfang. (2020). Clinical exploration of GBR application in endodontic microsurgery. [?????????gbr???????]. Journal of Practical Stomatology, 36(2), 307-311. Retrieved from <Go to ISI>://CSCD:6694190
Li, D. T., J.;Ren, C.;Wu, Z.;Zhang, L. W.;Zhang, J. T. (2016). Surgical management of medium and large petroclival meningiomas: a single institution’s experience of 199 cases with long-term follow-up. Acta Neurochirurgica, 158(3), 409-425. doi:10.1007/s00701-015-2671-6
Li, H. G., Z.;Li, C.;Ma, X.;Wang, Y.;Zhou, X.;Johnson, T. M.;Huang, D. (2021). Materials for retrograde filling in root canal therapy. Cochrane Database of Systematic Reviews, 2021(10). doi:10.1002/14651858.CD005517.pub3
Li, L. C., H. J.;Lian, Y.;Wang, T. (2021). Comparison of dental pulp periodontal therapy and conventional simple periodontal therapy as treatment modalities for severe periodontitis. World Journal of Clinical Cases, 9(33), 10098-10105. doi:10.12998/wjcc.v9.i33.10098
Li, N. Z., R.;Qiao, W.;Meng, L. (2023). Conservative endodontic microsurgery to protect critical anatomical structures–selective curettage: a case series. BMC Oral Health, 23(1). doi:10.1186/s12903-023-03287-2
Li, W. W., F.;Dong, F.;Zhang, Z.;Song, P.;Chen, H.;Wang, J. (2021). CGF Membrane Promotes Periodontal Tissue Regeneration Mediated by hUCMSCs through Upregulating TAZ and Osteogenic Differentiation Genes. Stem Cells International, 2021. doi:10.1155/2021/6644366
Li, X. H., X.;Yu, W.;Chen, X.;Wu, Y.;Lu, L. (2022). Correlation between Transforming Growth Factor- ? and Periapical Lesions in Patients with Chronic Apical Periodontitis. Journal of Healthcare Engineering, 2022. doi:10.1155/2022/2173434
Li, Z. W., Q. (2023). Recent Patents on 3D Printing Technology in Artificial Bone Printing Devices, Materials, and Related Applications. Recent Patents on Engineering, 17(5), 24-35. doi:10.2174/1872212116666220520123545
Liang, D. W., K. J.;Tang, Z. Q.;Liu, R. H.;Zeng, F.;Cheng, M. Y.;Lian, Q. S.;Wu, H. K. (2018). Effects of Nicotine on the metabolism and gene expression profile of Sprague-Dawley rat primary osteoblasts. Molecular Medicine Reports, 17(6), 8269-8281. doi:10.3892/mmr.2018.8884
Liang, Q. L., C.;Liu, X.;Xing, X.;Ma, S.;Huang, H.;Liang, C.;Liu, L.;Liao, L.;Tian, W. (2022). Vascularized dental pulp regeneration using cell-laden microfiber aggregates. Journal of Materials Chemistry B, 10(48), 10097-10111. doi:10.1039/d2tb01825j
Liao, F. W., H.;Zhao, J.;Zhang, B.;Zhong, H. (2023). Effectiveness evaluation of autotransplanted teeth after performing extraoral endodontic surgery instead of conventional root canal therapy. BMC Oral Health, 23(1). doi:10.1186/s12903-023-03733-1
Lieblich, S. E. (2012). Endodontic Surgery. Dental Clinics of North America, 56(1), 121-132. doi:10.1016/j.cden.2011.08.005
Lieblich, S. E. (2015). Current Concepts of Periapical Surgery. Oral and Maxillofacial Surgery Clinics of North America, 27(3), 383-392. doi:10.1016/j.coms.2015.04.009
Lieblich, S. E. (2020). Current Concepts of Periapical Surgery: 2020 Update. Oral and Maxillofacial Surgery Clinics of North America, 32(4), 571-582. doi:10.1016/j.coms.2020.07.007
Lieblich, S. E. D., H.;Fenton, D. (2017). Dentoalveolar Surgery. Journal of Oral and Maxillofacial Surgery, 75(8), e50-e73. doi:10.1016/j.joms.2017.04.028
Lietzau, M. S., R.;Hanken, H.;Heiland, M.;Apel, C. (2013). Apicoectomy using Er:YAG laser in association with microscope: A comparative retrospective investigation. Photomedicine and Laser Surgery, 31(3), 110-115. doi:10.1089/pho.2012.3393
Liew, J. B., G.;Philpott, R.;Besi, E. (2023). Leucocyte-Platelet Rich Fibrin: an adjunct in the management of large areas of apical pathosis in oral and maxillofacial surgery. British Journal of Oral and Maxillofacial Surgery, 61(10), e45-e46. doi:10.1016/j.bjoms.2023.08.115
Lim, H. K. K., J. W.;Lee, U. L.;Kim, J. W.;Lee, H. (2017). Risk Factor Analysis of Graft Failure With Concomitant Cyst Enucleation of the Jaw Bone: A Retrospective Multicenter Study. Journal of Oral and Maxillofacial Surgery, 75(8), 1668-1678. doi:10.1016/j.joms.2017.02.003
Lima, S. C. A. R., V. H. T.;Silva-Sousa, Y. T. C.;Almeida, L. Y.;Almeida, O. P.;León, J. E. (2011). Immunohistochemical evaluation of angiogenesis and tryptase-positive mast cell infiltration in periapical lesions. Journal of Endodontics, 37(12), 1642-1646. doi:10.1016/j.joen.2011.08.024
Lin, D. J. H., F. Y.;Lee, H. P.;Yeh, M. L. (2017). Development of a novel degradation-controlled magnesium-based regeneration membrane for future guided bone regeneration (GBR) therapy. Metals, 7(11). doi:10.3390/met7110481
Lin, H. J. C., S. H.;Chang, M. C.;Tsai, Y. L.;Chiang, C. P.;Chan, C. P.;Jeng, J. H. (2012). Clinical fracture site, morphologic and histopathologic characteristics of cemental tear: Role in endodontic lesions. Journal of Endodontics, 38(8), 1058-1062. doi:10.1016/j.joen.2012.04.011
Lin, L. C., M. Y.;Ricucci, D.;Rosenberg, P. A. (2010). Guided tissue regeneration in periapical surgery. J Endod, 36(4), 618-625. doi:10.1016/j.joen.2009.12.012
Lin, L. C., M. Y. H.;Ricucci, D.;Rosenberg, P. A. (2010). Guided Tissue Regeneration in Periapical Surgery. Journal of Endodontics, 36(4), 618-625. doi:10.1016/j.joen.2009.12.012
Lin, L. F., Y.;Liao, Y.;Chen, G.;Gao, C.;Zhu, P. (2019). 3D Printing and Digital Processing Techniques in Dentistry: A Review of Literature. Advanced Engineering Materials, 21(6). doi:10.1002/adem.201801013
Lin, L. M. (2014). Guided tissue regeneration in endodontic surgery: Principle, efficacy, and complications. In Complications in Endodontic Surgery: Prevention, Identification and Management (pp. 117-188).
Lin, L. M. H., G. T. J. (2010). Pathobiology of the Periapex. In Cohen's Pathways of the Pulp, Tenth Edition (pp. 529-558).
Lin, L. M. R., D.;Lin, J.;Rosenberg, P. A. (2009). Nonsurgical Root Canal Therapy of Large Cyst-like Inflammatory Periapical Lesions and Inflammatory Apical Cysts. Journal of Endodontics, 35(5), 607-615. doi:10.1016/j.joen.2009.02.012
Lin, L. M. R., P. A. (2011). Repair and regeneration in endodontics. International Endodontic Journal, 44(10), 889-906. doi:10.1111/j.1365-2591.2011.01915.x
Lin, L. M. R., P. A.;Ricucci, D. (2012). Inflammatory odontogenic cysts. In Cysts: Causes, Diagnosis and Treatment Options (pp. 55-82).
Lin, L. M. W., S. L.;Wu-Wang, C.;Chang, K. M.;Leung, C. (1996). Detection of epidermal growth factor receptor in inflammatory periapical lesions. International Endodontic Journal, 29(3), 179-184. doi:10.1111/j.1365-2591.1996.tb01366.x
Lin, S. C., N.;Muska, E. A.;Front, E. (2008). Ridge preservation in cases requiring tooth extraction during endodontic surgery: a case report. Int Endod J, 41(5), 448-455. doi:10.1111/j.1365-2591.2008.01400.x
Lin, S. H., R.;Nabriski, O.;Moreinos, D.;Dummer, P. M. H. (2021). Management of patients receiving novel antithrombotic treatment in endodontic practice: Review and clinical recommendations. International Endodontic Journal, 54(10), 1754-1768. doi:10.1111/iej.13533
Lin, S. M., Y. (2007). Treatment of a large periradicular lesion of endodontic origin around a dental implant with enamel matrix protein derivative. J Periodontol, 78(12), 2385-2388. doi:10.1902/jop.2007.070199
Lin, S. M., Yaniv. (2007). Treatment of a large periradicular lesson of endodontic origin around a dental implant with enamel matrix protein derivative. Journal of Periodontology, 78(12), 2385-2388. doi:10.1902/jop.2007.070199
Lin, Y.-C. L., Ya-Yun;Ho, Yi-Ching;Hsieh, Yi-Chen;Lai, Yu-Lin;Lee, Shyh-Yuan. (2015). Treatment of Large Apical Lesions with Mucosal Fenestration: A Clinical Study with Long-term Evaluation. Journal of Endodontics, 41(4), 563-567. doi:10.1016/j.joen.2014.11.020
Lin, Y. C. L., Y. Y.;Ho, Y. C.;Hsieh, Y. C.;Lai, Y. L.;Lee, S. Y. (2015). Treatment of large apical lesions with mucosal fenestration: a clinical study with long-term evaluation. J Endod, 41(4), 563-567. doi:10.1016/j.joen.2014.11.020
Lin, Z. H., Y.;Huang, S.;Huang, Q.;Zhang, X.;Lin, H. (2022). Oral multidisciplinary considerations for clinical strategies of endodontic microsurgery. Journal of Prevention and Treatment for Stomatological Diseases, 30(10), 685-691. doi:10.12016/j.issn.2096-1456.2022.10.001
Lindeboom, J. A. H. F., J. W. H.;Valkenburg, P.;Van Den Akker, H. P. (2005). The role of preoperative prophylactic antibiotic administration in periapical endodontic surgery: A randomized, prospective double-blind placebo-controlled study. International Endodontic Journal, 38(12), 877-881. doi:10.1111/j.1365-2591.2005.01030.x
Lingaraj, J. B. K., S. M.;Gupta, N. (2009). Healing assessment of osseous defects of periapical lesions with use of freeze dried bone allograft. Journal of Maxillofacial and Oral Surgery, 8(4), 362-365. doi:10.1007/s12663-009-0086-8
Lio, F. M., G.;Mazzetti, V.;Leggeri, A.;Arcuri, L. (2021). Guided endodontic microsurgery in apicoectomy: a review. J Biol Regul Homeost Agents, 35(3 Suppl. 1), 47-55. doi:10.23812/21-3supp1-7
Liu, C. S., C. J.;Palma, C.;Rice, G.;Salomon, C.;Khanabdali, R.;Ivanovski, S.;Han, P. (2023). Immunoaffinity-enriched salivary small extracellular vesicles in periodontitis. Extracellular Vesicles and Circulating Nucleic Acids, 4(4), 698-712. doi:10.20517/evcna.2023.48
Liu, H. L., J.;Jiang, Q.;Haapasalo, M.;Qian, J.;Tay, F. R.;Shen, Y. (2022). Biomaterial scaffolds for clinical procedures in endodontic regeneration: Biomaterial scaffolds in endodontic regeneration. Bioactive Materials, 12, 257-277. doi:10.1016/j.bioactmat.2021.10.008
Liu, H. Y. L., X.;Zhang, L. P.;Ai, H. J.;Cui, F. Z. (2010). Improvement on the performance of bone regeneration of calcium sulfate hemihydrate by adding mineralized collagen. Tissue Engineering - Part A, 16(6), 2075-2084. doi:10.1089/ten.tea.2009.0669
Liu, J. Z., F.;Rawlinson, S. C. F.;Fortune, F.;Kim, D. G. (2018). Bone biology and bioactive glass in bone regeneration. In Bone Regeneration: Concepts, Clinical Aspects and Future Directions (pp. 255-280).
Liu, N. F., W.;Wu, C.;Fan, B. (2013). The interactions of Mg2+/Zn2+-containing silicate materials with stem cells and bacteria. Materials Letters, 112, 105-108. doi:10.1016/j.matlet.2013.08.099
Liu, S. S., Y.;Fu, Y.;Chang, D.;Fu, C.;Wang, G.;Liu, Y.;Tay, F. R.;Zhou, Y. (2016). Bioinspired Collagen-Apatite Nanocomposites for Bone Regeneration. Journal of Endodontics, 42(8), 1226-1232. doi:10.1016/j.joen.2016.04.027
Liu, T. J. Z., J. N.;Guo, L. H. (2021). Impact of different regenerative techniques and materials on the healing outcome of endodontic surgery: a systematic review and meta-analysis. Int Endod J, 54(4), 536-555. doi:10.1111/iej.13440
Liu, Y. J., P.;Fu, G.;Huang, H. (2022). Transcrestal Sinus Augmentation with Simultaneous Implant Placement in 1 to 2 mm Residual Alveolar Bone: A Case Report. Journal of Oral Implantology, 48(4), 319-323. doi:10.1563/aaid-joi-D-20-00303
Liu, Y. L., C.;Huang, R.;Chen, K.;Huang, B.;Liu, Q.;Chen, Z.;Li, Z. (2020). Effects of fluorinated porcine hydroxyapatite on lateral ridge augmentation: An experimental study in the canine mandible. American Journal of Translational Research, 12(6), 2473-2487. Retrieved from https://www.scopus.com/inward/record.uri?eid=2-s2.0-85090915545&partnerID=40&md5=ea26437c9385296326794f79c2f03df3
Lovasova, K. K., D.;Rozpravkova, M.;Matusevska, M.;Ferkova, J.;Kluchova, D. (2018). Three-dimensional CAD/CAM imaging of the maxillary sinus in ageing process. Annals of Anatomy, 218, 69-82. doi:10.1016/j.aanat.2018.01.008
Low, K. M. T. D., K.;Bürgin, W.;von Arx, T. (2008). Comparison of Periapical Radiography and Limited Cone-Beam Tomography in Posterior Maxillary Teeth Referred for Apical Surgery. Journal of Endodontics, 34(5), 557-562. doi:10.1016/j.joen.2008.02.022
Lowe, B. G., F.;Müller, M. L.;Gootkind, F.;Troulis, M. J.;Ye, Q. (2019). Nanobiomaterials for bone tissue engineering. In (Vol. 14, pp. 81-97).
Lui, J.-N. K., Ma-Ma;Krishnaswamy, Gita;Chen, Nab-Nab. (2014). Prognostic Factors Relating to the Outcome of Endodontic Microsurgery. Journal of Endodontics, 40(8), 1071-1076. doi:10.1016/j.joen.2014.04.005
Lui, J. N. K., M. M.;Krishnaswamy, G.;Chen, N. N. (2014). Prognostic factors relating to the outcome of endodontic microsurgery. Journal of Endodontics, 40(8), 1071-1076. doi:10.1016/j.joen.2014.04.005
Luminasree, B. T., D. (2023). Development of wavelet transform based image fusion technique with improved correlation on normal and thermal images for quality enhancement in comparison with discrete cosine transform based image fusion technique. Paper presented at the AIP Conference Proceedings.
Lundy, F. T. G., T.;El-Karim, I. A.;About, I. (2021). BiodentineTM in Inflammation and Pain Control. In Biodentine TM: Properties and Clinical Applications (pp. 51-66).
?ysiak-Drwal, K. D., M.;Malicka, B.;Konopka, T. (2012). Clinical and radiological evaluation of the influence of general and local factors on the healing of postapectomy bone tissue. Journal of Stomatology, 65(3), 326-343. doi:10.5604/00114553.1001262
M, A. S., T.;P, S.;A, G. (2023). Efficacy of mixture of injectable-platelet-rich fibrin and type-1 collagen particles on the closure of through-and-through periapical bone defects: A randomized controlled trial. Int Endod J, 56(10), 1197-1211. doi:10.1111/iej.13954
Ma, T. (2014). Acellular biomaterials in mesenchymal stem cell-mediated endogenous tissue regeneration. Journal of Materials Chemistry B, 2(1), 31-35. doi:10.1039/c3tb21369b
Machado, G. L. B., H.;Almeida, A. C.;Padilha, W. S.;Da Silva Limoeiro, A. G. (2020). Regenerative endodontic procedure using leukocyteand platelet-rich fibrin associated with apical surgery: case report. Dental Press Endodontics, 10(2), 67-72. doi:10.14436/2358-2545.10.2.067-072.oar
Mackiewicz, E. B., T.;Kaczor-Wiankowska, K.;Nowicka, A. (2023). Volumetric Assessment of Apical Periodontitis Using Cone-Beam Computed Tomography—A Systematic Review. International Journal of Environmental Research and Public Health, 20(4). doi:10.3390/ijerph20042940
Maeda, H. H., I.;Nakamuta, H.;Toriya, Y.;Wada, N.;Akamine, A. (1999). Histological study of periapical tissue healing in the rat molar after retrofilling with various materials. Journal of Endodontics, 25(1), 38-42. doi:10.1016/S0099-2399(99)80397-5
Maeda, S. T. B., C. M.;Taga, R.;Garcia, R. B.;De Moraes, I. G.;Bernadineli, N. (2007). Evaluation of surgical cavities filled with three types of calcium sulfate. Journal of Applied Oral Science, 15(5), 416-419. doi:10.1590/S1678-77572007000500008
Maeda, T. S., A.;Yuzawa, S.;Baba, Y.;Kimura, Y.;Kato, Y. (2015). Mineral trioxide aggregate induces osteoblastogenesis via Atf6. Bone Reports, 2, 36-43. doi:10.1016/j.bonr.2015.03.003
Maguire, H. T., M.;McKendry, D.;McMillan, P.;Simon, J. H. (1998). Effects of resorbable membrane placement and human osteogenic protein-1 on hard tissue healing after periradicular surgery in cats. Journal of Endodontics, 24(11), 720-725. doi:10.1016/S0099-2399(98)80161-1
Mahmood Talabani, R. (2021). Management of apical periodontitis using WaveOne gold reciprocating files, single-cone endodontic approach: A case series author. Annals of Medicine and Surgery, 66. doi:10.1016/j.amsu.2021.102385
Mahtani, A. A. P., S. (2020). Comparative evaluation of identifying MB2 canals using loupes and dental operating microscope-an in-vitro study. International Journal of Pharmaceutical Research, 12, 146-155. doi:10.31838/ijpr/2020.SP2.028
Maia, L. M. J., G. M.;Silva, N. R. F. A.;Machado, V. D. C.;Marquiore, L. F.;Silva, E. J. N. L.;Sobrinho, A. P. R.;Tavares, W. L. F. (2024). Minimally invasive guided endodontic microsurgery with Zekrya bur: A 48-month follow-up case report. Australian Endodontic Journal. doi:10.1111/aej.12884
Maira, G. D., F.;Pallini, R. (2012). Surgical Management of Lesions of the Clivus. In Schmidek and Sweet Operative Neurosurgical Techniques: Indications, Methods, and Results: Sixth Edition (Vol. 1, pp. 486-500).
Makeeva, M. K. D., F. Y.;Byakova, S. F.;Turkina, A. Y. (2020). Treatment of an endo-perio lesion with ozone gas in a patient with aggressive periodontitis: A clinical case report and literature review. Clinical, Cosmetic and Investigational Dentistry, 12, 447-464. doi:10.2147/CCIDE.S267933
Makkar, S. R., S.;Gupta, S.;Negi, S.;Makkar, M. (2024). Combined non-surgical and surgical management of misdiagnosed cutaneous sinus tract of endodontic origin – 15 months CBCT follow-up. European Journal of Clinical and Experimental Medicine, 22(2), 457-461. doi:10.15584/ejcem.2024.2.20
Malagise, C. J. K., N.;Patel, Y. T.;Jalali, P.;He, J. (2021). Severe Pain after Endodontic Surgery: An Analysis of Incidence and Risk Factors. Journal of Endodontics, 47(3), 409-414. doi:10.1016/j.joen.2020.12.012
Malhi, G. B., I. M. (2001). Apicectomy of an implant? British Dental Journal, 191(4), 172. Retrieved from https://www.embase.com/search/results?subaction=viewrecord&id=L33526363&from=export
Mali, A. M., R.;Patil, V. (2016). An overview of regenerative materials in the treatment of endo-perio lesions: A review. IIOAB Journal, 7(6Special Issue), 88-95. Retrieved from https://www.scopus.com/inward/record.uri?eid=2-s2.0-84997221719&partnerID=40&md5=e39e8163feb0ae4aea4478d87b2f7093
Mali, R. L., P.;Vishakha,. (2011). Guided tissue regeneration in communicating periodontal and endodontic lesions - A hope for the hopeless! J Indian Soc Periodontol, 15(4), 410-413. doi:10.4103/0972-124x.92582
Mali, R. L., P. (2011). Guided tissue regeneration in communicating periodontal and endodontic lesions-A hope for the hopeless! Journal of Indian Society of Periodontology, 15(4), 410-413. doi:10.4103/0972-124X.92582
Malli Sureshbabu, N. S., K.;V, J. K.;Nandakumar, M.;Selvam, D. (2019). Concentrated Growth Factors as an Ingenious Biomaterial in Regeneration of Bony Defects after Periapical Surgery: A Report of Two Cases. Case Rep Dent, 2019, 7046203. doi:10.1155/2019/7046203
Mamsen, L. S. O., H. Ø;Pors, S. E.;Hu, X.;Bjerring, P.;Christiansen, K.;Adrados, C. S.;Andersen, C. Y.;Kristensen, S. G. (2021). Effects of Er:YAG laser treatment on re-vascularization and follicle survival in frozen/thawed human ovarian cortex transplanted to immunodeficient mice. Journal of Assisted Reproduction and Genetics, 38(10), 2745-2756. doi:10.1007/s10815-021-02292-0
Man, Y. H., Dingming. (2022). Combined treatment strategy of oral implantology and endodontic microsurgery for bone augmentation and endodontic diseases in aesthetic area (part 1): application basis and indications. [????????????????????????(?):????????]. Journal of International Stomatology, 49(5), 497-505. Retrieved from <Go to ISI>://CSCD:7316784
Manishaa, B. S., G. S.;Kinariwala, N.;Varma, K. M.;Ponnada, N.;Bagu, S. V. (2024). Endodontic dynamic navigation for precise apical microsurgery: Case report. Endodontology, 36(2), 181-187. doi:10.4103/endo.endo_133_23
Manjushree, R. P., K. (2021). Application of cone-beam computed tomography in the management of dilacerated maxillary central incisor associated with radicular cyst and external root resorption - A case report. J Conserv Dent, 24(4), 399-403. doi:10.4103/jcd.jcd_57_21
Marín-Botero, M. L. D.-M., J. S.;Arismendi-Echavarría, J. A.;Mesa-Jaramillo, A. L.;Flórez-Moreno, G. A.;Tobón-Arroyave, S. I. (2006). Healing response of apicomarginal defects to two guided tissue regeneration techniques in periradicular surgery: A double-blind, randomized-clinical trial. International Endodontic Journal, 39(5), 368-377. doi:10.1111/j.1365-2591.2006.01081.x
Marini, E. V., F.;Bonucci, E. (1999). Bone reconstruction and/or augmentation with hydroxyapatite-fibrin glue: Personal experience and review of the literature. Italian Journal of Mineral and Electrolyte Metabolism, 13(1-2), 5-18. Retrieved from https://www.scopus.com/inward/record.uri?eid=2-s2.0-0033499088&partnerID=40&md5=18c1092fb612d745d0003fbe4edaf762
Martí Bowen, E. P., M. (2006). An update in periapical surgery. Med Oral Patol Oral Cir Bucal, 11(6), E503-509.
Martí-Bowen, E. P., M. (2006). An update in periapical surgery. Medicina oral, patologia oral y cirugia bucal, 11(5), 306-312. Retrieved from https://www.scopus.com/inward/record.uri?eid=2-s2.0-33750703600&partnerID=40&md5=e45482e02875bc5be4733b3c87ad0df8
Martín-De-Llano, J. J. M., M.;Peydró, S.;Peydró, A.;Carda, C. (2019). Dentin tubule orientation determines odontoblastic differentiation in vitro: A morphological study. PLoS ONE, 14(5). doi:10.1371/journal.pone.0215780
Martínez-Salas, C. B., C. (2024). Vital pulp therapies versus conventional endodontics for the treatment of mature teeth with pulp inflammation: A systematic review. Saudi Endodontic Journal, 14(1), 1-9. doi:10.4103/sej.sej_138_23
Martín-González, J. C.-F., A.;Pérez-Pérez, A.;Sánchez-Jiménez, F.;Sánchez-Margalet, V.;Segura-Egea, J. J. (2015). Expression and immunohistochemical localization of leptin in human periapical granulomas. Medicina Oral Patologia Oral Y Cirugia Bucal, 20(3), e334-e339. doi:10.4317/medoral.20385
Martín-González, J. C.-F., A.;Pérez-Pérez, A.;Sánchez-Jiménez, F.;Sánchez-Margalet, V.;Segura-Egea, J. J. (2015). Expression and immunohistochemical localization of leptin receptor in human periapical granuloma. International Endodontic Journal, 48(6), 611-618. doi:10.1111/iej.12356
Martinho, F. C. G., I. L.;Tordik, P. A. (2023). Piezoelectric Device and Dynamic Navigation System Integration for Bone Window-Guided Surgery. Journal of Endodontics, 49(12), 1698-1705. doi:10.1016/j.joen.2023.09.013
Marton, I. J. K., C. (1992). Influence of surgical treatment of periapical lesions on serum and blood levels of inflammatory mediators. International Endodontic Journal, 25(5), 229-233. doi:10.1111/j.1365-2591.1992.tb01154.x
Márton, I. J. K., C. (2014). Overlapping protective and destructive regulatory pathways in apical periodontitis. Journal of Endodontics, 40(2), 155-163. doi:10.1016/j.joen.2013.10.036
Matsuzaki, E. H., H.;Matsumoto, K.;Matsumoto, N.;Fujimasa, S.;Hatakeyama, J.;Anan, H. (2022). Effects of root-end filling materials on vascular endothelial cell proliferation and tube formation. Journal of Dental Sciences, 17(3), 1232-1237. doi:10.1016/j.jds.2021.12.006
Mazzocco, F. L., D.;Gobbato, L.;Lolato, A.;Romeo, E.;Del Fabbro, M. (2014). Three-Dimensional Volume Change of Grafted Bone in the Maxillary Sinus. International Journal of Oral and Maxillofacial Implants, 29(1), 178-184. doi:10.11607/jomi.3236
Mazzone, N. M., E.;Calvo, A.;Runci, M.;Crimi, S.;Lauritano, F.;Belli, E. (2018). Preliminary results of bone regeneration in oromaxillomandibular surgery using synthetic granular graft. BioMed Research International, 2018. doi:10.1155/2018/8503427
Mead, C. J.-N., S.;Mego, M. E.;Nash, B.;Torabinejad, M. (2005). Levels of evidence for the outcome of endodontic surgery. Journal of Endodontics, 31(1), 19-24. doi:10.1097/01.DON.0000133158.35394.8A
Meghana Reddy, J. S., R. (2020). Antimicrobial efficacy of neem, calcium hydroxide and combination of both as an intracanal medicament against E. faecalis - An in vitro study. Plant Cell Biotechnology and Molecular Biology, 21(25-26), 88-95. Retrieved from https://www.scopus.com/inward/record.uri?eid=2-s2.0-85092918161&partnerID=40&md5=9cb94624c8f55a71841c155730336283
Mehta, N. G., A.;Aggarwal, V.;Abraham, D.;Singh, A. (2020). Effect of autologous platelet aggregates on the healing outcome of periapical surgery for the management of apico-marginal defects: A systematic review. Saudi Endodontic Journal, 10(3), 187-193. doi:10.4103/sej.sej_146_19
Meliou, E. K., N.;Tosios, K.;Lafkas, D.;Kiaris, H. (2011). Immunohistochemical expression of notch signaling in the lining epithelium of periapical cysts. Journal of Endodontics, 37(2), 176-180. doi:10.1016/j.joen.2010.10.007
Mena-Álvarez, J. Q.-L., N.;Zubizarreta-Macho, Á;Rico-Romano, C.;Rodero-Villanueva, R.;Fernández-Aceñero, M. J. (2019). Histological analysis of different local haemostatic agents used for periapical surgery: An experimental study with Sprague-Dawley rats. Australian endodontic journal : the journal of the Australian Society of Endodontology Inc, 45(3), 357-364. doi:10.1111/aej.12332
Merkx, M. A. W. M., J. C.;Freihofer, H. P. M.;Marie Kuijpers-Jagtman, A. (1999). Incorporation of particulated bone implants in the facial skeleton. Biomaterials, 20(21), 2029-2035. doi:10.1016/S0142-9612(99)00105-2
Merkx, M. A. W. M., J. C.;Freihofer, H. P. M.;Kuijpers-Jagtman, A. M. (1999). Incorporation of three types of bone block implants in the facial skeleton. Biomaterials, 20(7), 639-645. doi:10.1016/S0142-9612(98)00219-1
Meschi, N. C., A. B.;Vandamme, K.;Quirynen, M.;Lambrechts, P. (2016). The impact of autologous platelet concentrates on endodontic healing: a systematic review. Platelets, 27(7), 613-633. doi:10.1080/09537104.2016.1226497
Meschi, N. F., S.;Vanhoenacker, A.;Strijbos, O.;Van der Veken, D.;Politis, C.;Lambrechts, P. (2018). Root-end surgery with leucocyte- and platelet-rich fibrin and an occlusive membrane: a randomized controlled clinical trial on patients' quality of life. Clin Oral Investig, 22(6), 2401-2411. doi:10.1007/s00784-018-2343-z
Meschi, N. V., A.;Strijbos, O.;Camargo Dos Santos, B.;Rubbers, E.;Peeters, V.;Curvers, F.;Van Mierlo, M.;Geukens, A.;Fieuws, S.;Verbeken, E.;Lambrechts, P. (2020). Multi-modular bone healing assessment in a randomized controlled clinical trial of root-end surgery with the use of leukocyte- and platelet-rich fibrin and an occlusive membrane. Clin Oral Investig, 24(12), 4439-4453. doi:10.1007/s0078…
Meschi, N. V., Anke;Strijbos, Olaf;dos Santos, Bernardo Camargo;Rubbers, Eleonore;Peeters, Valerie;Curvers, Frederik;Van Mierlo, Maarten;Geukens, Arne;Fieuws, Steffen;Verbeken, Eric;Lambrechts, Paul. (2020). Multi-modular bone healing assessment in a randomized controlled clinical trial of root-end surgery with the use of leukocyte- and platelet-rich fibrin and an occlusive membrane. Clinical Ora…
Metlerska, J. F., I.;Nowicka, A. (2019). Efficacy of Autologous Platelet Concentrates in Regenerative Endodontic Treatment: A Systematic Review of Human Studies. Journal of Endodontics, 45(1), 20-30.e21. doi:10.1016/j.joen.2018.09.003
Metzger, Z. K., A. (2014). Healing of Apical Lesions: How Do They Heal, Why Does the Healing Take So Long, and Why Do Some Lesions Fail to Heal? In Disinfection of Root Canal Systems: The Treatment of Apical Periodontitis (pp. 297-318).
Meyers, J. P. G., J. L. (1994). Histological healing following surgical endodontics and its implications in case assessment: a case report. International Endodontic Journal, 27(6), 339-342. doi:10.1111/j.1365-2591.1994.tb00280.x
Meza, G. U., D.;Saint Jean, N.;Inostroza, C.;López, V.;Khoury, M.;Brizuela, C. (2019). Personalized Cell Therapy for Pulpitis Using Autologous Dental Pulp Stem Cells and Leukocyte Platelet-rich Fibrin: A Case Report. Journal of Endodontics, 45(2), 144-149. doi:10.1016/j.joen.2018.11.009
Miao, H. C., M.;Otgonbayar, T.;Zhang, S. S.;Hou, M. H.;Wu, Z.;Wang, Y. L.;Wu, L. G. (2015). Papillary reconstruction and guided tissue regeneration for combined periodontal–endodontic lesions caused by palatogingival groove and additional root: a case report. Clinical Case Reports, 3(12), 1042-1049. doi:10.1002/ccr3.441
Mierzejewska, ?. A. R., B.;?ukaszuk, K.;Borys, J.;Borowska, M.;Antonowicz, B. (2024). The Latest Advances in the Use of Nanoparticles in Endodontics. Applied Sciences (Switzerland), 14(17). doi:10.3390/app14177912
Mikkonen, M. K.-M., A.;Kotilainen, R. (1983). Clinical and radiologic re-examination of apicoectomized teeth. Oral surgery, oral medicine, and oral pathology, 55(3), 302-306. Retrieved from https://www.embase.com/search/results?subaction=viewrecord&id=L13658217&from=export
Mimura, H. (2021). Orthodontic reconstruction with autotransplantation and bone grafting after a traffic accident. AJO-DO Clinical Companion, 1(2), 168-172. doi:10.1016/j.xaor.2021.03.002
Miracle, A. C. M., S. K. (2009). Conebeam CT of the head and neck, part 2: Clinical applications. American Journal of Neuroradiology, 30(7), 1285-1292. doi:10.3174/ajnr.A1654
Mirza, M. B. (2021). The rationale for the application of bone grafts in periapical surgery: A review. International Journal of Current Research and Review, 13(2), 9-12. doi:10.31782/IJCRR.2021.13221
Mirzaeei, S. P., S.;Saeedi, M.;Taghe, S.;Nokhodchi, A. (2024). Development of a PVA/PCL/CS-Based Nanofibrous Membrane for Guided Tissue Regeneration and Controlled Delivery of Doxycycline Hydrochloride in Management of Periodontitis: In Vivo Evaluation in Rats. AAPS PharmSciTech, 25(1). doi:10.1208/s12249-024-02735-8
Mishchenko, O. Y., A.;Sulaieva, O.;Moskalenko, R.;Pernakov, M.;Husak, Y.;Korniienko, V.;Deineka, V.;Kosinov, O.;Varakuta, O.;Ramanavicius, S.;Varzhapetjan, S.;Ramanaviciene, A.;Krumina, D.;Knipše, G.;Ramanavicius, A.;Pogorielov, M. (2023). From Synthesis to Clinical Trial: Novel Bioinductive Calcium Deficient HA/?-TCP Bone Grafting Nanomaterial. Nanomaterials, 13(12). doi:10.3390/nano13121876
Mishchenko, O. Y., A.;Kosinov, O.;Maksymov, D.;Moskalenko, R.;Ramanavicius, A.;Pogorielov, M. (2023). Synthetic Calcium–Phosphate Materials for Bone Grafting. Polymers, 15(18). doi:10.3390/polym15183822
Mitchell, D. A. K., A. N. (2014). An introduction to oral and maxillofacial surgery, second edition.
Mitchell, R. M., W. D. (1983). A modified flap for apicectomy. Br J Oral Surg, 21(1), 21-26. doi:10.1016/0007-117x(83)90026-4
Mittal, M. V., P.;Arora, R.;Dwivedi, S. (2013). Combined endodontic therapy and periapical surgery with MTA and bone graft in treating palatogingival groove. BMJ case reports. doi:10.1136/bcr-2013-009056
Moazami, F. S., F.;Malekzadeh, P.;Naseri, M. (2021). Nonsurgical treatment of unusual dens invaginatus with mta based filler in immature maxillary lateral incisor: A case report. Iranian endodontic journal, 16(1), 60-64. doi:10.22037/iej.v16i1.30581
Mohamed, D. A. A. A., S. A. F.;Mahmoud, R. H.;Taha, R. M. (2023). Radiographic and immuno-histochemical evaluation of root perforation repair using MTA with or without platelet-rich fibrin or concentrated growth factors as an internal matrix in dog’s teeth: in vivo animal study. Clinical Oral Investigations, 27(9), 5103-5119. doi:10.1007/s00784-023-05131-x
Mohammadi, Z. J., H.;Shalavi, S.;Kinoshita, J. I.;Giardino, L. (2017). Lasers in Apicoectomy: A Brief Review. J Contemp Dent Pract, 18(2), 170-173. doi:10.5005/jp-journals-10024-2010
Mohan, A. K., U.;Akber, M.;Nair, M. G.;Balan, A. (2020). Successful management of a case of true radicular dens invaginatus using platelet-rich fibrin and guided tissue regeneration. Australian Endodontic Journal, 46(1), 94-100. doi:10.1111/aej.12377
Moharamzadeh, K. (2018). Diseases and conditions in dentistry: An evidence-based reference.
Molven, O. H., A.;Grung, B. (1991). Surgical management of endodontic failures: indications and treatment results. International dental journal, 41(1), 33-42. Retrieved from https://www.embase.com/search/results?subaction=viewrecord&id=L21808321&from=export
Molven, O. H., A.;Grung, B. (1996). Incomplete healing (scar tissue) after periapical surgery--radiographic findings 8 to 12 years after treatment. Journal of Endodontics, 22(5), 264-268. Retrieved from https://www.embase.com/search/results?subaction=viewrecord&id=L126230738&from=export
Mon, A. K., M. E.;Kum, K. Y.;Kwon, H. B. (2023). 3D finite element analysis of stress distribution on the shape of resected root-end or with/without bone graft of a maxillary premolar during endodontic microsurgery. Journal of Dental Sciences. doi:10.1016/j.jds.2023.08.029
Mon, A. K., M. E.;Kum, K. Y.;Kwon, H. B. (2024). 3D finite element analysis of stress distribution on the shape of resected root-end or with/without bone graft of a maxillary premolar during endodontic microsurgery. J Dent Sci, 19(2), 837-845. doi:10.1016/j.jds.2023.08.029
Monia, T. R., B. C.;Hassib, K. (2023). Composite cement embedded in a biopolymer matrix for bone tissue regeneration. Journal of Thermoplastic Composite Materials, 36(12), 4858-4873. doi:10.1177/08927057231153858
Monteiro, J. B. D. P., A. M. O.;Tribst, J. P. M.;Borges, A. L. S.;Tango, R. N. (2018). The effect of resection angle on stress distribution after root-end surgery. Iranian endodontic journal, 13(2), 188-194. doi:10.22037/iej.v13i2.19089
Montero-Miralles, P. I.-B., R.;Cabanillas-Balsera, D.;Areal-Quecuty, V.;Sánchez-Domínguez, B.;Martín-González, J.;Segura-Egea, J. J.;Jiménez-Sánchez, M. C. (2021). Biomaterials in periapical regeneration after microsurgical endodontics: A narrative review. Journal of clinical and experimental dentistry, 13(9), 935-940. doi:10.4317/jced.58651
Mootha, A. T., J. T.;Malaiappan, S.;Varghese, S. S.;Jayakumar, N. D. (2016). PRF - The magical resort in surgical dentistry. International Journal of Clinical Dentistry, 9(1), 15-21. Retrieved from https://www.scopus.com/inward/record.uri?eid=2-s2.0-84995753024&partnerID=40&md5=6df4c5f69708e0ed66401b3d3b507487
Morina, L. L. M., I.;Hajdari, B.;Agani, Z.;Leci, B.;Bimbashi, V. (2023). Platelet-Rich Fibrin in Oral Surgery and Endodontic Procedures as a Regenerative Biomaterial: A Review Article. International Journal of Biomedicine, 13(4), 213-220. doi:10.21103/Article13(4)_RA3
Moron, C. L. G., S. G.;Diago, M. P. (2008). Literature review of oral surgery articles published in 2005. Revista Espanola de Cirugia Oral y Maxilofacial, 30(4), 225-245. Retrieved from https://www.scopus.com/inward/record.uri?eid=2-s2.0-62549136625&partnerID=40&md5=e9dee3ad64ed52041170dd39715a5ff7
Morse, D. R. O. L., J.;Yesilsoy, C. (1990). Apexification: Review of the literature. Quintessence International, 21(7), 589-598. Retrieved from https://www.scopus.com/inward/record.uri?eid=2-s2.0-0025459503&partnerID=40&md5=c9e0fdc22b46bb152c1ed8295c220d42
Mosquera-Barreiro, C. R.-P., M.;Sans, F. A.;Nagendrababu, V.;Vinothkumar, T. S.;Martín-González, J.;Martín-Biedma, B.;Castelo-Baz, P. (2024). Predictors of periapical bone healing associated with teeth having large periapical lesions following nonsurgical root canal treatment or retreatment: A cone beam computed tomography-based retrospective study. International Endodontic Journal, 57(1), 23-36.…
Mosquera-Perez, R. F.-O., A.;Diaz-Sanchez, R. M.;Gutierrez-Perez, J. L.;Serrera-Figallo, M. A.;Torres-Lagares, D. (2019). Stem cells and oral surgery: A systematic review. Journal of clinical and experimental dentistry, 11(12), 1181-1189. doi:10.4317/JCED.56571
Mota de Paulo, J. P. H. d. O. M., F.;Gonçalves Filho, R. T.;Marçal, F. F. (2020). Combined Orthodontic-Orthognathic Approach for Dentofacial Deformities as a Risk Factor for Gingival Recession: A Systematic Review. Journal of Oral and Maxillofacial Surgery, 78(10), 1682-1691. doi:10.1016/j.joms.2020.05.040
Motamedi, M. H. K. (2009). Conventional management of fractured endodontic instruments and perforations. Dentistry today, 28(5), 64-67. Retrieved from https://www.scopus.com/inward/record.uri?eid=2-s2.0-65649154042&partnerID=40&md5=7e47b5bf75ec58a5ed7560da9ba765e8
Motiwala, M. A. Z., K.;Khan, F. R. (2022). Surgical and prosthodontics management of a perforating giant radicular cyst in anterior maxilla: A case report. Journal of the Pakistan Medical Association, 72(5). doi:10.47391/JPMA.2111
Moussa, D. G. A., C. (2019). Present and future of tissue engineering scaffolds for dentin-pulp complex regeneration. Journal of Tissue Engineering and Regenerative Medicine, 13(1), 58-75. doi:10.1002/term.2769
Müller, W. (1979). Apicoectomy. Stomatologie der DDR, 29(3), 244-251. Retrieved from https://www.embase.com/search/results?subaction=viewrecord&id=L9566167&from=export
Munadziroh, E. R., F. A. (2021). Physical Modification of Bovine Amniotic Membrane for Dental Application. Journal of International Dental and Medical Research, 14(4), 1425-1428. Retrieved from https://www.scopus.com/inward/record.uri?eid=2-s2.0-85123863529&partnerID=40&md5=bfbe0f0e114bcc552b9029729f2b83a7
Murashima, Y. Y., G.;Wadachi, R.;Sawada, N.;Suda, H. (2002). Calcium sulphate as a bone substitute for various osseous defects in conjunction with apicectomy. Int Endod J, 35(9), 768-774. doi:10.1046/j.1365-2591.2002.00565.x
Murray, P. E. (2018). Platelet-Rich Plasma and Platelet-Rich Fibrin Can Induce Apical Closure More Frequently Than Blood-Clot Revascularization for the Regeneration of Immature Permanent Teeth: A Meta-Analysis of Clinical Efficacy. Front Bioeng Biotechnol, 6, 139. doi:10.3389/fbioe.2018.00139
Nabeel, M. A.-S., A. M.;Elgendy, A. A.;Tawfik, H. M. (2024). Biocompatibility of mineral trioxide aggregate and biodentine as root-end filling materials: an in vivo study. Scientific Reports, 14(1). doi:10.1038/s41598-024-53872-w
Nagata, M. N., M.;Kanie, T.;Shima, K. (2016). Clinical and Histologic Aspects of Cervical Cemental Tear as a Risk for Periodontal Diseases. Clin Adv Periodontics, 6(4), 167-174. doi:10.1902/cap.2016.150075
Nagendrababu, V. C., B. S.;McCabe, P.;Shah, P. K.;Priya, E.;Jayaraman, J.;Pulikkotil, S. J.;Dummer, P. M. H. (2020). PRICE 2020 guidelines for reporting case reports in Endodontics: explanation and elaboration. International Endodontic Journal, 53(7), 922-947. doi:10.1111/iej.13300
Nagendrababu, V. D., H. F.;Tsesis, I.;Sathorn, C.;Pulikkotil, S. J.;Dharmarajan, L.;Dummer, P. M. H. (2019). Preferred reporting items for systematic reviews and meta-analyses for abstracts: best practice for reporting abstracts of systematic reviews in Endodontology. International Endodontic Journal, 52(8), 1096-1107. doi:10.1111/iej.13118
Nagendrababu, V. P., S. J.;Sultan, O. S.;Jayaraman, J.;Peters, O. A. (2018). Methodological and Reporting Quality of Systematic Reviews and Meta-analyses in Endodontics. Journal of Endodontics, 44(6), 903-913. doi:10.1016/j.joen.2018.02.013
Nagendrababu, V. V., T. S.;El-Karim, I.;Rossi-Fedele, G.;Do?Ramaci, E. J.;Dummer, P. M. H.;Duncan, H. F. (2023). DENTAL PATIENT-REPORTED OUTCOMES IN ENDODONTICS - A NARRATIVE REVIEW. Journal of Evidence-Based Dental Practice, 23(1). doi:10.1016/j.jebdp.2022.101805
Nagy, E. B., G.;Gryschka, D. G.;Barrak, I.;Antal, M. A. (2022). Accuracy of digitally planned, guided apicoectomy with a conventional trephine and a custom-made endodontic trephine: An in vitro comparative study. Journal of Stomatology, Oral and Maxillofacial Surgery, 123(4), 388-394. doi:10.1016/j.jormas.2021.09.014
Nagy, E. F., M.;Antal, M. (2020). Guided modern endodontic microsurgery by use of a trephine bur. Orvosi Hetilap, 161(30), 1260-1265. doi:10.1556/650.2020.31778
Nagy, E. V., B.;Vásárhelyi, L.;Szenti, I.;Fráter, M.;Kukovecz,;Á,;Antal, M.;Á,. (2023). An Exploratory In Vitro Microcomputed Tomographic Investigation of the Efficacy of Semicircular Apicoectomy Performed with Trephine Bur. Applied Sciences (Switzerland), 13(16). doi:10.3390/app13169431
Nair, P. N. R. S., U.;Figdor, D.;Sundqvist, G. (1999). Persistent periapical radiolucencies of root-filled human teeth, failed endodontic treatments, and periapical scars. Oral surgery, oral medicine, oral pathology, oral radiology, and endodontics, 87(5), 617-627. doi:10.1016/S1079-2104(99)70145-9
Nair, U. Y., M.;Nayar, G.;Parry, H.;Katkar, R.;Nair, M. (2013). Configuration of the inferior alveolar canal as detected by cone beam computed tomography. Journal of Conservative Dentistry, 16(6), 518-521. doi:10.4103/0972-0707.120964
Nakata, K. N., M.;Izumi, M.;Ariji, E.;Nakamura, H. (2009). Evaluation of Correspondence of Dental Computed Tomography Imaging to Anatomic Observation of External Root Resorption. Journal of Endodontics, 35(11), 1594-1597. doi:10.1016/j.joen.2009.05.029
Narayan, S. R., A. (2020). Patient related compliance after different treatment techniques for endodontic-periodontal lesions-a single center retrospective study. International Journal of Research in Pharmaceutical Sciences, 11(Special Issue 3), 1106-1112. doi:10.26452/ijrps.v11iSPL3.3346
Nasim, I. R., S.;Vishnupriya, V. (2021). Green synthesis of reduced graphene oxide nanoparticles, its characterization and antimicrobial properties against common oral pathogens. International Journal of Dentistry and Oral Science, 8(2), 1520-1525. Retrieved from https://www.scopus.com/inward/record.uri?eid=2-s2.0-85102526435&partnerID=40&md5=4f09dcea8e725fc1ae517e7030487c02
Naveed, N. R., J. D.;Pradeep, S. (2021). Effect of irrigation on surface roughness and fatigue resistance of rotary niti files-an atomic force microscopic study. International Journal of Dentistry and Oral Science, 8(8), 3723-3728. Retrieved from https://www.scopus.com/inward/record.uri?eid=2-s2.0-85113769484&partnerID=40&md5=3353e7f3fa90b448e668452c86100a7c
Naylor, J. M., P.;Anderson, A.;Kwon, D. (2011). The use of guided tissue regeneration techniques among endodontists: a web-based survey. J Endod, 37(11), 1495-1498. doi:10.1016/j.joen.2011.08.017
Negut, I. F., L.;Ristoscu, C.;Mihailescu, C. N.;Rosca, J. C. M.;Tozar, T.;Badea, M.;Grumezescu, V.;Hapenciuc, C.;Mihailescu, I. N. (2020). Functional bioglass—biopolymer double nanostructure for natural antimicrobial drug extracts delivery. Nanomaterials, 10(2). doi:10.3390/nano10020385
Nehammer, C. F. (1985). Surgical endodontics. Br Dent J, 158(11), 400-409. doi:10.1038/sj.bdj.4805618
Nemcovsky, C. E. R., E. (2019). Dental Implants Biological Complications: Tooth Preservation Reevaluated. In Endodontic-Periodontal Lesions: Evidence-Based Multidisciplinary Clinical Management (pp. 195-213).
Neville, B. W. D., D. D.;Allen, C. M.;Chi, A. C. (2018). Color Atlas of Oral and Maxillofacial Diseases.
Ng, Y. L. G., K. (2023). Factors that influence the outcomes of surgical endodontic treatment. International Endodontic Journal, 56(S2), 116-139. doi:10.1111/iej.13896
Niazi, S. A. B., A. (2022). Association between Endodontic Infection, Its Treatment and Systemic Health: A Narrative Review. Medicina (Lithuania), 58(7). doi:10.3390/medicina58070931
Nicholson, J. C., B. (2016). Materials for the Direct Restoration of Teeth.
Niederman, R. T., J. N. (2003). A systematic review of in vivo retrograde obturation materials. International Endodontic Journal, 36(9), 577-585. doi:10.1046/j.1365-2591.2003.00696.x
Niemczyk, S. P. (2023). The use of cone beam computed tomography in piezosurgery and static navigation (PRESS). In 3D Imaging in Endodontics: A New Era in Diagnosis and Treatment (pp. 229-298).
Niemczyk, S. P. B., F.;Johnson, J. D.;Ordinola-Zapata, R.;Glinianska, A.;Julianna Bair, J. H.;Jang, A. S.;Vo, A. (2022). PRESS and Piezo Microsurgery (Bony Lid): A 7-Year Evolution in a Residency Program—Part 2: PRESS-Defined Site Location. Journal of Endodontics, 48(6), 797-806.e792. doi:10.1016/j.joen.2022.02.004
Nik Abdul Ghani, N. R. A. H., N. F.;Karobari, M. I. (2020). Tunnel' radicular cyst and its management with root canal treatment and periapical surgery: A case report. Clin Case Rep, 8(8), 1387-1391. doi:10.1002/ccr3.2942
Nimigean, V. R. N., V. (2013). Combined mucosal and alveolar fenestration: a clinical report and literature review. Rom J Morphol Embryol, 54(2), 437-441.
Ning, C. (2016). Biomaterials for bone tissue engineering. In Biomechanics and Biomaterials in Orthopedics, Second Edition (pp. 35-57).
Niu, G. Z., G. H.;Chen, J. M.;Wang, T.;Wu, Y.;Lu, Y. G.;Lin, L. S. (2024). A 3-year follow-up clinical study on the preservation for vitality of involved tooth in jaw cysts through an innovative method. Scientific Reports, 14(1). doi:10.1038/s41598-023-50523-4
Nivedhitha, M. S. (2021). Evaluation of antioxidant activity of oxalis corniculata-an in vitro study. International Journal of Dentistry and Oral Science, 8(8), 3620-3623. Retrieved from https://www.scopus.com/inward/record.uri?eid=2-s2.0-85113214817&partnerID=40&md5=8ae5b7d398b0203e952da4041f8c3dce
Nivedhitha, M. S. (2021). Postoperative pain associated with resin and bioceramic based sealers: A systematic review. International Journal of Dentistry and Oral Science, 8(8), 3613-3619. Retrieved from https://www.scopus.com/inward/record.uri?eid=2-s2.0-85113817553&partnerID=40&md5=e7c1be9c1b60412534981adc9dfbba3c
Nivedhitha, M. S. J., B.;Ranganath, A. (2020). Concentrated Growth Factor: A Novel Platelet Concentrate for Revascularization of Immature Permanent Teeth - A Report of Two Cases. Case Reports in Dentistry, 2020. doi:10.1155/2020/1329145
Nixdorf, D. R. M.-F., E. J.;Law, A. S.;McGuire, L. A.;Hodges, J. S.;John, M. T. (2010). Frequency of Persistent Tooth Pain after Root Canal Therapy: A Systematic Review and Meta-Analysis. Journal of Endodontics, 36(2), 224-230. doi:10.1016/j.joen.2009.11.007
Noel Timothy, C. R., P. (2020). Prevalence and assessment of periapical lesions in subjects reporting to a private teaching hospital, Chennai,India: A retrospective study. Indian Journal of Forensic Medicine and Toxicology, 14(4), 5317-5327. Retrieved from https://www.scopus.com/inward/record.uri?eid=2-s2.0-85097388752&partnerID=40&md5=c81c9e32244784ab655f65208c3809d2
Noor, S. S. S. E. S., P. (2020). Comparative evaluation of morphometric analysis on infra orbital foramen in south indian population-an in vitro study. International Journal of Dentistry and Oral Science, 7(Special Issue 10), 50-53. doi:10.19070/2377-8075-SI02-010009
Nordenram, A. S., G. (1970). Results of apicectomy. Sven Tandlak Tidskr, 63(9), 593-604.
Nordquist, W. D. K., D. J. (2011). Part III: crystalline fluorapatite-coated hydroxyapatite; potential use as a bacteriostatic agent for both pre-implant cases and retreatment of infected implant sites: a report of 4 cases. The Journal of oral implantology, 37(1), 43-51. doi:10.1563/AAID-JOI-D-10-00165
Ntovas, N. S., O.;Peeters, V.;Teughels, W.;Quirynen, M. (2022). Implant apicoectomy and GBR with simultaneous apex resection: A case report of retrograde peri-implantitis. Journal of Clinical Periodontology, 49, 382. doi:10.1111/jcpe.13637
Nuss, K. M. R. A., J. A.;Boos, A.;Von Rechenberg, B. (2006). An animal model in sheep for biocompatibility testing of biomaterials in cancellous bones. BMC Musculoskeletal Disorders, 7. doi:10.1186/1471-2474-7-67
Ö?ütlü, F. K., ?. (2018). Clinical and Radiographic Outcomes of Apical Surgery: A Clinical Study. Journal of Maxillofacial and Oral Surgery, 17(1), 75-83. doi:10.1007/s12663-017-1008-9
Oh, S. C., S. H.;Han, J. Y. (2019). Periodontal regenerative therapy in endo-periodontal lesions: A retrospective study over 5 years. Journal of Periodontal and Implant Science, 49(2), 90-104. doi:10.5051/jpis.2019.49.2.90
Oh, S. L. F., A. F.;Park, S. H. (2009). Treatment Strategy for Guided Tissue Regeneration in Combined Endodontic-Periodontal Lesions: Case Report and Review. Journal of Endodontics, 35(10), 1331-1336. doi:10.1016/j.joen.2009.06.004
Oktawati, S. S., D.;Adam, M.;Mappangara, S.;Gani, A. (2018). Multidisciplinary treatment of Endodontic-periodontal lesions in a post-trauma patient. In Case Reports in Dentistry (pp. 349-356).
Oktawati, S. S., H.;Mardiana, A.;Supiaty,;Neormansyah, I.;Basir, I. (2020). Endodontic–periodontic lesion management: A systematic review. Medicina Clinica Practica, 3. doi:10.1016/j.mcpsp.2020.100098
Oliet, S. G., L. I. (1983). Root resection. Compend Contin Educ Dent (Lawrenceville), 4(1), 9-14.
Onicas, M. I. N., L. E.;Mester, A.;Onisor, F.;Mancini, L. (2021). Platelet-rich fibrin: A viable therapy for endodontic-periodontal lesions? a preliminary assessment. Applied Sciences (Switzerland), 11(15). doi:10.3390/app11157081
Opris, H. B., S.;Dinu, C.;Baciut, M.;Prodan, D. A.;Mester, A.;Baciut, G. (2020). Clinical applications of avian eggshell-derived hydroxyapatite. Bosn J Basic Med Sci, 20(4), 430-437. doi:10.17305/bjbms.2020.4888
Orhan, K. O., A. I.;Oz, F. T. (2009). Management of untreated traumatized permanent incisors with crown and root fractures: A case report. Quintessence International, 40(8), 647-654. Retrieved from https://www.scopus.com/inward/record.uri?eid=2-s2.0-77955632664&partnerID=40&md5=65de84714f0a2e8148e2ab1c5c72d6b7
Orsini, G. R., J.;Scarano, A.;Pecora, G.;Petrone, G.;Iezzi, G.;Piattelli, A. (2004). Bone-Defect Healing with Calcium-Sulfate Particles and Cement: An Experimental Study in Rabbit. Journal of Biomedical Materials Research - Part B Applied Biomaterials, 68(2), 199-208. doi:10.1002/jbm.b.20012
Ortega, A. C. (1985). [Molar apicoectomy]. Rev Esp Estomatol, 33(5), 313-326.
Oshida, Y. (2021). Magnesium materials: From mountain bikes to degradable bone grafts.
Oshida, Y. T., T. (2020). Nickel-Titanium materials: Biomedical applications.
Otterson, S. W. D., J. M.;Phillips, M. B.;Sidow, S. J. (2020). Surface integrity of root ends following apical resection with targeted trephine burs. Giornale Italiano di Endodonzia, 34(2), 60-66. doi:10.32067/GIE.2020.34.02.12
Ozçakir Tomruk, C. T., J.;Yurdagüven, H.;Ersev, H. (2008). Endodontic and surgical management of a maxillary lateral incisor with type III dens invaginatus: a 12-month follow-up. Oral Surg Oral Med Oral Pathol Oral Radiol Endod, 106(3), e84-87. doi:10.1016/j.tripleo.2008.05.013
Oztekin, F. G., T.;Dundar, S.;Ozercan, I. H.;Eskibaglar, M.;Ozcan, E. C.;Bingul, M. B.;Habek, O. (2022). In Vivo Effects of Nanotechnologically Synthesized and Characterized Fluoridated Strontium Apatite Nanoparticles in the Surgical Treatment of Endodontic Bone Lesions. Crystals, 12(9). doi:10.3390/cryst12091192
Packyanathan, J. S. D. P. A., S. (2020). Methods of identification of accessory canals-a review. International Journal of Pharmaceutical Research, 12, 184-191. doi:10.31838/ijpr/2020.SP2.032
Padhiary, S. K. P., H. M.;Subudhi, S.;Biswas, S. (2018). Apicocectomy with placement of prf in periapical lesions: Case reports. Indian Journal of Public Health Research and Development, 9(11), 1127-1132. doi:10.5958/0976-5506.2018.01606.6
Pagin, O. C., B. S.;Rubira-Bullen, I. R. F.;Alvares Capelozza, A. L. (2013). Maxillary sinus and posterior teeth: Accessing close relationship by cone-beam computed tomographic scanning in a Brazilian population. Journal of Endodontics, 39(6), 748-751. doi:10.1016/j.joen.2013.01.014
Pai, S. (2021). 3d printing in conservative dentistry and endodontics. International Journal of Dentistry and Oral Science, 8(2), 1643-1648. Retrieved from https://www.scopus.com/inward/record.uri?eid=2-s2.0-85102370168&partnerID=40&md5=bde5d66a05b75d05eb88eb8158534032
Pai, S. (2021). Regenerative treatment of an immature non vital permanent incisor using cgf-a case report. International Journal of Dentistry and Oral Science, 8(5), 2586-2590. Retrieved from https://www.scopus.com/inward/record.uri?eid=2-s2.0-85108433632&partnerID=40&md5=d6af383a7779ea04a95f1fc7c05ca70b
Pai, S. K., A. T.;Bhagania, M.;Shenoy, N.;Saraswathi, M. V. (2016). Assessment of healing of a large radicular cyst using cone beam computed tomography: Two years follow-up. World Journal of Dentistry, 7(1), 47-50. doi:10.5005/jp-journals-10015-1362
Pai, S. M. s., N. (2020). Cytotoxic study to evaluate the safe dose of mefenamic acid and aceclofenac for intracanal analgesia. International Journal of Pharmaceutical Research, 12, 4262-4266. doi:10.31838/ijpr/2020.sp2.532
Pai, S. N., M. S. (2020). Assessment of knowledge, attitude and practice of post endodontic restorations among dentists in Chennai. International Journal of Pharmaceutical Research, 12, 203-214. doi:10.31838/ijpr/2020.SP2.034
Pai, S. N., M. S. (2020). Evaluation of anti caries activity of Rubia cordifolia extract used as mouth wash- An in vivo pilot study. Plant Cell Biotechnology and Molecular Biology, 21(25-26), 61-68. Retrieved from https://www.scopus.com/inward/record.uri?eid=2-s2.0-85092909030&partnerID=40&md5=d2cd9d5be2739edc270697b6a2b6f9dc
Pai, S. N., M. S. (2020). International caries classification and management system-clinical practice guidelines. International Journal of Pharmaceutical Research, 12, 2674-2680. doi:10.31838/ijpr/2020.SP1.386
Palma, P. J. M., J.;Diogo, P.;Sequeira, D.;Ramos, J. C.;Diogenes, A.;Santos, J. M. (2019). Does apical papilla survive and develop in apical periodontitis presence after regenerative endodontic procedures? Applied Sciences (Switzerland), 9(19). doi:10.3390/app9193942
Palma, P. J. M., J. A.;Casau, M.;Santos, A.;Caramelo, F.;Falacho, R. I.;Santos, J. M. (2020). Evaluation of root-end preparation with two different endodontic microsurgery ultrasonic tips. Biomedicines, 8(10), 1-19. doi:10.3390/biomedicines8100383
Palmieri, A. P., F.;Brunelli, G.;Scapoli, L.;Lo Muzio, L.;Scarano, A.;Martinelli, M.;Carinci, F. (2008). Calcium sulfate acts on the miRNA of MG63E osteoblast-like cells. Journal of Biomedical Materials Research - Part B Applied Biomaterials, 84(2), 369-374. doi:10.1002/jbm.b.30880
Pan, J. L., L.;Jiang, Z.;Huang, H.;Jiang, B. (2024). The effect of injectable plateletrich fibrin and platelet-rich fibrin in regenerative endodontics: a comparative in vitro study. Journal of Applied Oral Science, 32. doi:10.1590/1678-7757-2023-0449
Pan, Z. L., Y.;Yang, G.;Ni, X.;Chen, M.;Xu, H.;Miao, X.;Liu, J.;Hu, C.;Huang, Q. (2013). Preparation of calcium sulfate dihydrate and calcium sulfate hemihydrate with controllable crystal morphology by using ethanol additive. Ceramics International, 39(5), 5495-5502. doi:10.1016/j.ceramint.2012.12.061
Paraš, S. J., O.;Triši?, D.;?olovi?, B.;Mitrovi?-Ajti?, O.;Deki?, R.;Soldatovi?, I.;Živkovi? Sandi?, M.;Živkovi?, S.;Jokanovi?, V. (2019). Influence of nanostructured calcium aluminate and calcium silicate on the liver: histological and unbiased stereological analysis. International Endodontic Journal, 52(8), 1162-1172. doi:10.1111/iej.13105
Pardo, A. S., A.;Corrà, M.;Favero, V.;De’Manzoni Casarola, R.;Albanese, M. (2023). Six-Month Soft Tissues Healing after Lower Third Molar Extraction: Comparison of Two Different Access Flaps. Journal of Clinical Medicine, 12(22). doi:10.3390/jcm12227017
Parirokh, M. T., M. (2010). Mineral Trioxide Aggregate: A Comprehensive Literature Review-Part III: Clinical Applications, Drawbacks, and Mechanism of Action. Journal of Endodontics, 36(3), 400-413. doi:10.1016/j.joen.2009.09.009
Parirokh, M. T., M.;Dummer, P. M. H. (2018). Mineral trioxide aggregate and other bioactive endodontic cements: an updated overview – part I: vital pulp therapy. International Endodontic Journal, 51(2), 177-205. doi:10.1111/iej.12841
Park, Y. B. M., K.;Al-Sanousi, A.;Almaghrabi, B.;Genco, R. J.;Swihart, M. T.;Dziak, R. (2011). Synthesis and characterization of nanocrystalline calcium sulfate for use in osseous regeneration. Biomedical Materials, 6(5). doi:10.1088/1748-6041/6/5/055007
Parmar, P. D. D., R.;Tewari, S.;Sangwan, P.;Gupta, A.;Duhan, J.;Mittal, S. (2019). 2D and 3D radiographic outcome assessment of the effect of guided tissue regeneration using resorbable collagen membrane in the healing of through-and-through periapical lesions - a randomized controlled trial. Int Endod J, 52(7), 935-948. doi:10.1111/iej.13098
Parmar, P. D. D., R.;Tewari, S.;Sangwan, P.;Gupta, A.;Duhan, J.;Mittal, S. (2019). 2D and 3D radiographic outcome assessment of the effect of guided tissue regeneration using resorbable collagen membrane in the healing of through-and-through periapical lesions – a randomized controlled trial. International Endodontic Journal, 52(7), 935-948. doi:10.1111/iej.13098
Patel, B. (2016). Root resorption. In Endodontic Treatment, Retreatment, and Surgery: Mastering Clinical Practice (pp. 389-413).
Patel, G. K. D., P. C.;Sisodia, N.;Manjunath, M. K. (2017). Platelet Rich Fibrin in Management of Complex Endoperio Cases. Kathmandu Univ Med J (KUMJ), 15(57), 102-105.
Patel, M. P., K. J.;Caccamese, J. F.;Coletti, D. P.;Sauk, J. J.;Fisher, J. P. (2010). Characterization of cyclic acetal hydroxyapatite nanocomposites for craniofacial tissue engineering. Journal of Biomedical Materials Research - Part A, 94(2), 408-418. doi:10.1002/jbm.a.32683
Pattan, S. R. B., P. S.;Shetkar, P. U.;Pattewar, S. V.;Kothiwale, S. V.;Pattan, J. S. (2014). Significance and need of treatment of periapical lesion. Indian Drugs, 51(7), 5-13. Retrieved from https://www.scopus.com/inward/record.uri?eid=2-s2.0-85012928093&partnerID=40&md5=d4098e8fd08ce1623e5adc06df13f644
Paulo, S. A., A.;Laranjo, M.;Casalta-Lopes, J.;Santos, K.;Carvalho, L.;Serra, A.;Botelho, M.;Ferreira, M. (2014). Role of nuclear medicine in the osteonecrosis of the jaw associated with bisphosphonates - In vivo study. European Journal of Nuclear Medicine and Molecular Imaging, 41, S452-S453. doi:10.1007/s00259-014-2901-9
Pavan Kumar, G. V., R.;Naga Sowmya, B.;Sooraj Hussain, N.;Lopes, M. A.;Santos, J. D. (2014). Treatment of a large cystic lesion in anterior maxilla using glass reinforced hydroxyapatite - A case report. Solid State Phenomena, 207, 97-108. doi:10.4028/www.scientific.net/SSP.207.97
Pavithra, O. P., G.;Karthikeyan, R. (2022). Prediction of Early Stage of Fatty Liver Disease in Patients using Logistic Regression and Naive Bayes Algorithm. Paper presented at the International Conference on Cyber Resilience, ICCR 2022.
Pawar, A. M. P., S. M.;Thakur, B.;Kokate, S. (2017). Successful Surgical Outcome for an Endodontic Failure using Biodentine(TM) as Retrograde Restoration in Conjunction with Platelet Rich Fibrin (PRF) for Progressive Healing. J Clin Diagn Res, 11(4), Zj03-zj04. doi:10.7860/jcdr/2017/25080.9688
Pawar, K. S. M., J. J.;Daokar, S. G.;Wahane, K. D. (2022). Management of Periapical Lesion Using Platelet?rich Fibrin as a Grafting Material. Journal of Interdisciplinary Dentistry, 12(1), 36-40. doi:10.4103/jid.jid_8_21
Pecora, G. B., S. H.;Rethnam, S.;Kim, S. (1997). Barrier membrane techniques in endodontic microsurgery. Dent Clin North Am, 41(3), 585-602.
Pecora, G. D. L., D.;Ibrahim, N.;Bovi, M.;Cornelini, R. (2001). The use of calcium sulphate in the surgical treatment of a 'through and through' periradicular lesion. International Endodontic Journal, 34(3), 189-197. doi:10.1046/j.1365-2591.2001.00369.x
Pecora, G. E. P., C. N. (2015). A new dimension in endo surgery: Micro endo surgery. Journal of Conservative Dentistry, 18(1), 7-14. doi:10.4103/0972-0707.148864
Pecora, G. K., S.;Celletti, R.;Davarpanah, M. (1995). The guided tissue regeneration principle in endodontic surgery: one?year postoperative results of large periapical lesions. International Endodontic Journal, 28(1), 41-46. doi:10.1111/j.1365-2591.1995.tb00155.x
Pellegrini, M. N., M. G.;Pulicari, F.;Scribante, A.;Garagiola, U.;Spadari, F. (2023). Latest Evidence on Orthognathic Surgery Techniques and Potential Changes in Oral Microbiota related to Intermaxillary Fixation in Orthodontic Patients: A Systematic Review. Open Dentistry Journal, 17. doi:10.2174/0118742106251796231018070818
Peñarrocha Diago, M. S. B., J. M.;Gay Escoda, C. (2001). Periapical surgery of 31 lower molars based on the ultrasound technique and retrograde filling with silver amalgam. Medicina Oral, 6(5), 376-382. Retrieved from https://www.scopus.com/inward/record.uri?eid=2-s2.0-0035164423&partnerID=40&md5=47cefa717d44dbf3b2103a67099ac3c4
Peñarrocha, M. C., C.;Peñarrocha, M.;Peñarrocha, D.;Von Arx, T.;Vera, F. (2011). Symptoms before periapical surgery related to histologic diagnosis and postoperative healing at 12 months for 178 periapical lesions. Journal of Oral and Maxillofacial Surgery, 69(6), e31-e37. doi:10.1016/j.joms.2010.07.044
Peñarrocha, M. G.-M., B.;Martinez, O. (2005). Localized vertical maxillary ridge preservation using bone cores and a rotated palatal flap. The International journal of oral & maxillofacial implants, 20(1), 131-134. Retrieved from https://www.embase.com/search/results?subaction=viewrecord&id=L40351491&from=export
Peñarrocha-Diago, M. M.-N., I.;Cervera-Ballester, J.;Maestre-Ferrín, L.;Blaya-Tárraga, J. A.;Peñarrocha-Oltra, D. (2018). Influence of Hemostatic Agents in the Prognosis of Periapical Surgery: A Randomized Study of Epinephrine versus Aluminum Chloride. Journal of Endodontics, 44(8), 1205-1209. doi:10.1016/j.joen.2018.03.013
Peñarrocha-Oltra, D. P.-S., A.;Glera-Suarez, P.;Soto-Peñaloza, D.;Peñarrocha-Diago, M. (2020). Treatment of apicomarginal defect with periapical surgery: A case report. J Clin Exp Dent, 12(11), e1091-e1095. doi:10.4317/jced.57453
Peng, W. C., J. X.;Shan, X. F.;Wang, Y. C.;He, F.;Wang, X. J.;Tan, L. L.;Yang, K. (2019). Mg-based absorbable membrane for guided bone regeneration (GBR): a pilot study. Rare Metals, 38(6), 577-587. doi:10.1007/s12598-019-01273-8
Pettiette, M. T. O. D., E.;Trope, M. (2001). Evaluation of success rate of endodontic treatment performed by students with stainless-steel k-files and nickel-titanium hand files. Journal of Endodontics, 27(2), 124-127. doi:10.1097/00004770-200102000-00017
Pettinicchio, M. S., R.;Caputi, S.;Piattelli, A.;Traini, T. (2012). Bone regeneration in sinus augmentation procedures with calcium sulphate. Microstructure and microanaytical investigations. Australian dental journal, 57(2), 200-206. doi:10.1111/j.1834-7819.2012.01684.x
Piattelli, A. D. S., G.;Di Petta, T.;Piattelli, M. (1984). [Apicoectomy]. Riv Ital Stomatol, 53(7-8), 529-531.
Pico-Blanco, A. C.-B., P.;Caneiro-Queija, L.;Liñares-González, A.;Martin-Lancharro, P.;Blanco-Carrión, J. (2016). Saving Single-rooted Teeth with Combined Endodontic-periodontal Lesions. Journal of Endodontics, 42(12), 1859-1864. doi:10.1016/j.joen.2016.08.015
Picton, D. C. A. P., H. M. (1987). The effect of excision of the root apex on the intrusive mobility of anterior teeth in adult monkeys (Macaca fascicularis). Archives of Oral Biology, 32(5), 323-327. doi:10.1016/0003-9969(87)90086-0
Pinheiro, T. N. C., L. T. A.;Azuma, M. M.;Benetti, F.;Silva, C. C.;Consolaro, A. (2020). Palatogingival groove and root canal instrumentation. International Endodontic Journal, 53(5), 660-670. doi:10.1111/iej.13259
Pinto, N. H., A.;Cabrera, C.;Andrade, C.;Druttman, T.;Brizuela, C. (2017). An Innovative Regenerative Endodontic Procedure Using Leukocyte and Platelet-rich Fibrin Associated with Apical Surgery: A Case Report. J Endod, 43(11), 1828-1834. doi:10.1016/j.joen.2017.07.002
Pinto, V. S. Z., M. L.;Mellonig, J. T. (1995). Guided bone regeneration in the treatment of a large periapical lesion: a case report. Pract Periodontics Aesthet Dent, 7(2), 76-81; quiz 82.
Pires, M. D. B., A. O.;Martins, J. N. R.;Quaresma, S. A.;da Costa, R. P.;Ginjeira, A. (2019). Endodontic management of developmental anomalies: Conservation of invaginated tissues in type II dens invaginatus – case series. Revista Portuguesa de Estomatologia, Medicina Dentaria e Cirurgia Maxilofacial, 60(1), 18-26. doi:10.24873/j.rpemd.2019.03.442
Pitol-Palin, L. F., P. B.;Moura, J.;Pilatti, L.;de Oliveira, L. M. J.;Matsubara, E. Y.;Tunchel, S.;Shibli, J. A.;Blay, A.;Saska, S.;Okamoto, R. (2023). Performance of Polydioxanone-Based Membrane in Association with 3D-Printed Bioceramic Scaffolds in Bone Regeneration. Polymers, 15(1). doi:10.3390/polym15010031
Plotino, G. A. S., F.;Duggal, M. S.;Grande, N. M.;Krastl, G.;Nagendrababu, V.;Gambarini, G. (2022). Present status and future directions: Surgical extrusion, intentional replantation and tooth autotransplantation. International Endodontic Journal, 55(S3), 827-842. doi:10.1111/iej.13723
Plotino, G. A. S., F.;Bastos, J. V.;Nagendrababu, V. (2023). Effectiveness of intentional replantation in managing teeth with apical periodontitis: A systematic review. International Endodontic Journal, 56(S3), 499-509. doi:10.1111/iej.13727
Pogrel, M. A. (2017). Nerve Damage From Bone Allografts and Xenografts—A Case Series. Journal of Oral and Maxillofacial Surgery, 75(7), 1351.e1351-1351.e1357. doi:10.1016/j.joms.2017.02.016
Poli, P. P. S., F. Á;Damiani, G.;Hadad, H.;Maiorana, C.;Beretta, M. (2022). Adjunctive use of antimicrobial photodynamic therapy in the surgical treatment of periapical lesions: A case series. Photodiagnosis and Photodynamic Therapy, 37. doi:10.1016/j.pdpdt.2021.102598
Pompa, D. G. (1997). Current concepts in periapical surgery. Dent Today, 16(12), 96, 98, 100 passim.
Pompa, D. G. (1997). Guided tissue repair of complete buccal dehiscences associated with periapical defects: a clinical retrospective study. J Am Dent Assoc, 128(7), 989-997. doi:10.14219/jada.archive.1997.0340
Popovska, L. D., C.;Evrosimoska, B.;Stojanovska, V.;Muratovska, I.;Cetenovi?, B.;Markovi?, D. (2017). Relationship between IL-1? production and endodontic status of human periapical lesions. Vojnosanitetski Pregled, 74(12), 1134-1139. doi:10.2298/VSP151228309P
Popowicz, W. P.-U., A.;Kohli, M. R. (2019). Targeted Endodontic Microsurgery: Computed Tomography-based Guided Stent Approach with Platelet-rich Fibrin Graft: A Report of 2 Cases. J Endod, 45(12), 1535-1542. doi:10.1016/j.joen.2019.08.012
Popowicz, W. P.-U., A.;Kohli, M. R. (2019). Targeted Endodontic Microsurgery: Computed Tomography–based Guided Stent Approach with Platelet-rich Fibrin Graft: A Report of 2 Cases. Journal of Endodontics, 45(12), 1535-1542. doi:10.1016/j.joen.2019.08.012
Porporatti, A. L. d. O. M., C. A.;Alajbeg, I.;Alajbeg, I. Z.;Paszynska, E.;Dmitrzak-Weglarz, M.;Braud, A.;Boucher, Y. (2023). Opiorphin as a biomarker of orofacial conditions: a meta-analysis. Sci Rep, 13(1), 15533. doi:10.1038/s41598-023-42051-y
Poswar, F. D. O. F., L. C.;Fraga, C. A. D. C.;Bambirra, W.;Brito-Júnior, M.;Sousa-Neto, M. D.;Santos, S. H. S.;De Paula, A. M. B.;D'Angelo, M. F. S. V.;Guimarães, A. L. S. (2015). Bioinformatics, interaction network analysis, and neural networks to characterize gene expression of radicular cyst and periapical granuloma. Journal of Endodontics, 41(6), 877-883. doi:10.1016/j.joen.2015.02.004
Powrie, L. C., M.;Besi, E.;Philpott, B. (2023). The outcome of apical surgery in teeth treated using TotalFill® RRM putty as a root-end filling material during apical surgery: Case report series. Oral Surgery, 16(4), 314-321. doi:10.1111/ors.12803
Pradeep, K. K., A.;Narayanamoorthy, V.;Cariappa, K. M.;Saraswathi, M. V. (2016). Platelet-rich fibrin combined with synthetic nanocrystalline hydroxy apatite granules in the management of radicular cyst. Niger J Clin Pract, 19(5), 688-691. doi:10.4103/1119-3077.188711
Pradeep, K. K., A.;Narayanamoorthy, V.;Cariappa, K.;Saraswathi, M. (2016). Platelet-rich fibrin combined with synthetic nanocrystalline hydroxy apatite granules in the management of radicular cyst. Nigerian Journal of Clinical Practice, 19(5), 688-691. doi:10.4103/1119-3077.188711
Pranati, T. A., K. (2021). Comparative evaluation of application of cold stimulus versus topical anaesthesia to control pain caused during injection of local anaesthetic solution-a preliminary study. International Journal of Dentistry and Oral Science, 8(2), 1515-1519. Retrieved from https://www.scopus.com/inward/record.uri?eid=2-s2.0-85102825651&partnerID=40&md5=532ab521ae8dcaffda878cf1aadb6f79
Prati, C. A., A.;Pirani, C.;Zamparini, F.;Iacono, F.;Montebugnoli, L.;Gandolfi, M. G. (2018). Apical surgery vs apical surgery with simultaneous orthograde retreatment: A prospective cohort clinical study of teeth affected by persistent periapical lesion. Giornale Italiano di Endodonzia, 32(1), 2-8. doi:10.1016/j.gien.2018.03.001
Prati, C. G., M. G. (2015). Calcium silicate bioactive cements: Biological perspectives and clinical applications. Dental Materials, 31(4), 351-370. doi:10.1016/j.dental.2015.01.004
Pravallika, T. R., A.;Nanmaran, R. (2023). Pyramidal transform based image compression technique for effective storage in military communication via radar sonar in comparison with wavelet transform based image compression technique. Paper presented at the AIP Conference Proceedings.
Prijampolskaja, M. B. K., E. V. (2019). The interaction between the pulp and periodontium. Clinical Dentistry (Russia)(2), 16-22. doi:10.37988/1811-153X_2019_2_16
Priyadharshini, S. (2022). RADIOGRAPHIC ANALYSIS OF ROOT CANAL TREATMENT DONE BY POSTGRADUATE STUDENTS IN AN UNIVERSITY DENTAL HOSPITAL. European Chemical Bulletin, 11(6), 133-138. doi:10.31838/ecb/2022.11.06.019
Quaranta, A. A., S.;Pompa, G.;Procaccini, M. (2014). Active implant peri-apical lesion: A case report treated via guided bone regeneration with a 5-year clinical and radiographic follow-up. Journal of Oral Implantology, 40(3), 313-319. doi:10.1563/AAID-JOI-D-11-00214
Quirynen, M. L., D.;Hellings, P.;Jacobs, R. (2014). Transient swelling of the Schneiderian membrane after transversal sinus augmentation: A pilot study. Clinical Oral Implants Research, 25(1), 36-41. doi:10.1111/clr.12056
Raabe, C. B., M. M.;Ducommun, J.;Sendi, P.;von Arx, T.;Janner, S. F. M. (2021). A retrospective analysis of autotransplanted teeth including an evaluation of a novel surgical technique. Clinical Oral Investigations, 25(6), 3513-3525. doi:10.1007/s00784-020-03673-y
Raedel, M. H., A.;Bohm, S.;Walter, M. H. (2015). Three-year outcomes of apicectomy (apicoectomy): Mining an insurance database. J Dent, 43(10), 1218-1222. doi:10.1016/j.jdent.2015.07.016
Raftery, P. (2017). Referrals: Apicectomy. Br Dent J, 222(1), 2. doi:10.1038/sj.bdj.2017.2
Rajakeerthi, R. N., M. S. (2018). Interdisciplinary management of large Periapical lesion with endodontic origin - a short review. Journal of Advanced Pharmacy Education and Research, 8(3), 49-52. Retrieved from https://www.scopus.com/inward/record.uri?eid=2-s2.0-85054748554&partnerID=40&md5=b2365267be2697de7d85ca7ec294ce97
Rajalakshmi Rakshanaa, T. V. S., R. (2020). Evaluation of maxillary central incisor tooth shade and its correlation with eye colour and hair colour in an Indian population. International Journal of Dentistry and Oral Science, 2(Special Issue 10), 74-78. Retrieved from https://www.scopus.com/inward/record.uri?eid=2-s2.0-85114095130&partnerID=40&md5=bc2f993b74b3fb5076276951917ea873
Rakich, D. R. W., J. C.;Lefebvre, C. A.;Norman Weller, R. (1998). Effects of dentin bonding agents on macrophage mitochondrial activity. Journal of Endodontics, 24(8), 528-533. doi:10.1016/S0099-2399(98)80071-X
Ramanathan, M. T., R. K.;Mohan, S. P.;Shankar, D. P.;Bagadia, R. K.;Varma, P. R. H.;Fernandez, F. B.;Babu, S. S. (2021). Utility of Chitra-HASi Granules in Cystic Defects of the Maxillofacial Region: A Pilot Study. J Pharm Bioallied Sci, 13(Suppl 1), S772-s777. doi:10.4103/jpbs.JPBS_816_20
Ramanathan, M. T., R.;Mohan, S.;Shankar, D.;Bagadia, R.;Harikrishna Varma, P.;Fernandez, F.;Babu, S. (2021). Utility of Chitra-HASi granules in cystic defects of the maxillofacial region: A pilot study. Journal of Pharmacy and Bioallied Sciences, 13(5), S772-S777. doi:10.4103/jpbs.JPBS_816_20
Ramanathan, M. T., RajKumar;Mohan, SunilParamel;Shankar, DayasankarPrabhu;Bagadia, RitviK;Varma, Pr Harikrishna;Fernandez, FrancisBoniface;Babu, SSuresh. (2021). Utility of Chitra-HASi Granules in Cystic Defects of the Maxillofacial Region: A Pilot Study. Journal of Pharmacy and Bioallied Sciences, 13(5), 772-777. doi:10.4103/jpbs.JPBS_816_20
Ramanauskaite, A. J., G.;Tözüm, T. F. (2016). Apical/Retrograde Periimplantitis/Implant Periapical Lesion: Etiology, Risk Factors, and Treatment Options: A Systematic Review. Implant Dentistry, 25(5), 684-697. doi:10.1097/ID.0000000000000424
Ramis-Alario, A. T.-Á., B.;Peñarrocha-Diago, M.;Soto-Peñaloza, D.;Peñarrocha-Diago, M.;Peñarrocha-Oltra, D. (2021). Is periapical surgery follow-up with only two-dimensional radiographs reliable? A retrospective cohort type sensitivity study. Medicina Oral Patologia Oral Y Cirugia Bucal, 26(6), e711-e718. doi:10.4317/medoral.24447
Ramis-Alario, A. T.-Á., B.;Peñarrocha-Diago, M.;Soto-Peñaloza, D.;Peñarrocha-Diago, M.;Peñarrocha-Oltra, D. (2022). The study of bone healing after endodontic microsurgery using cone beam computed tomography: A retrospective cohort study. Journal of clinical and experimental dentistry, 14(8), e652-e660. doi:10.4317/jced.58354
Ramos Ramírez, J. R. M., J.;Díaz Caballero, A. (2023). Bone regeneration with platelet-rich fibrin in apical surgery. Revista Cubana de Estomatologia, 60(1). Retrieved from https://www.scopus.com/inward/record.uri?eid=2-s2.0-85150347040&partnerID=40&md5=aeaf1b243251a0f37633e1f8ee9deb50
Rancitelli, D. B., A. E.;Cicciù, M.;Re, D.;Rizza, F.;Frigo, A. C.;Maiorana, C. (2015). Maxillary sinus septa and anatomic correlation with the Schneiderian membrane. Journal of Craniofacial Surgery, 26(4), 1394-1398. doi:10.1097/SCS.0000000000001725
Rankow, H. J. K., P. R. (1996). Endodontic applications of guided tissue regeneration in endodontic surgery. Journal of Endodontics, 22(1), 34-43. doi:10.1016/S0099-2399(96)80234-2
Rass, M. A. (2010). Interim endodontic therapy for alveolar socket bone regeneration of infected hopeless teeth prior to implant therapy. J Oral Implantol, 36(1), 37-59. doi:10.1563/aaid-joi-d-09-00040
Rastogi, S. B., K. S.;Pawar, A. M.;Sharma, S. (2021). Interdsiciplinary management of co-existent mucosal fenestration and dehiscence in a maxillary central incisor with immature apex : A case report. Saudi Endodontic Journal, 11(2), 256-261. doi:10.4103/sej.sej_86_20
Ra?iu, C. M., V.;O?vat, D.;Oana, L.;Maghiar, T. T.;Ober, C. (2010). Stimulation of bone regeneration with plasma rich in growth factors (PRGF) after apical resection. Annals of the Romanian Society for Cell Biology, 15(1), 247-250. Retrieved from https://www.scopus.com/inward/record.uri?eid=2-s2.0-80051495170&partnerID=40&md5=88f243fafcf0c7661cfb684a409e408d
Ravanshad, S. K., A. (2006). Endodontic therapy on a dentition exhibiting multiple periapical radiolucencies associated with dentinal dysplasia Type 1. Australian endodontic journal : the journal of the Australian Society of Endodontology Inc, 32(1), 40-42. Retrieved from https://www.embase.com/search/results?subaction=viewrecord&id=L43981440&from=export
Raviteja, C. G., N.;Thiyaneswaran, N. (2022). Analysing the Skin Wound Texture with Edge Detection Method Using Prewitt and Comparing Healing Rate with Canny Edge Detection. Paper presented at the 14th International Conference on Mathematics, Actuarial Science, Computer Science and Statistics, MACS 2022.
Raviv, N. S., G. A.;Bambakidis, N. C. (2016). Meningiomas of the petrous bone. In Current Management of Central Nervous System Meningiomas (pp. 135-161).
Razi, M. A. M., A.;Qamar, S.;Mehra, S.;Roy, T. R.;Kumari, P. (2020). A Comparative Study of Platelet-rich Fibrin (PRF) and Titanium-prepared Platelet-rich Fibrin (T-PRF) in Management of Endo-perio Lesions. Journal of Contemporary Dental Practice, 21(9), 997-1001. doi:10.5005/jp-journals-10024-2865
Rebentish, P. D. U., G.;Kaur, H.;Doizode, T.;Kaslekar, M.;Chowdhury, S. (2016). Platelet-rich fibrin - A boon in regenerative endodontics. Minerva stomatologica, 65(6), 385-392. Retrieved from https://www.scopus.com/inward/record.uri?eid=2-s2.0-84990967311&partnerID=40&md5=1eeae442e52b22bed462ecb1b32e10ce
Rebentish, P. D. U., G.;Kaur, H.;Doizode, T.;Kaslekar, M.;Chowdhury, S. (2016). Platelet-rich fibrin: a boon in regenerative endodontics. Minerva Stomatol, 65(6), 385-392.
Reddy, K. C. N., S. (2023). Alzheimer's disease detection using cosine KNN classifier machine learning algorithm in comparison with medium KNN classifier with improved accuracy. Paper presented at the AIP Conference Proceedings.
Reddy, N. S. S. P., G. (2023). Synthesis of silver nanorods and its antibacterial study compared with Kanamycin in different bacteria. Paper presented at the AIP Conference Proceedings.
Regan, J. D. G., J. L.;Iacopino, A. M.;Diekwisch, T. (1999). Response of periradicular tissues to growth factors introduced into the surgical site in the root-end filling material. Int Endod J, 32(3), 171-182. doi:10.1046/j.1365-2591.1999.00207.x
Regan, J. D. G., J. L.;Witherspoon, D. E. (2002). Comparison of Diaket and MTA when used as root-end filling materials to support regeneration of the periradicular tissues. International Endodontic Journal, 35(10), 840-847. doi:10.1046/j.1365-2591.2002.00582.x
Remschmidt, B. R., M.;Gsaxner, C.;Gaessler, J.;Payer, M.;Wallner, J. (2023). Augmented Reality-Guided Apicoectomy Based on Maxillofacial CBCT Scans. Diagnostics (Basel), 13(19). doi:10.3390/diagnostics13193037
Ren, X. L., T.;Huo, L.;Rao, N.;Wang, L.;Luo, Q.;Zhang, M. (2023). The management of gingival fenestration: A series of three cases. Int J Periodontics Restorative Dent, 0(0). doi:10.11607/prd.6861
Reyes Obeso, A. E. H., Filiberto;Marín González, Ma Guadalupe. (2012). Corticotomía: Microcirugía ortodóntica en paciente con periodonto reducido: Caso clínico. [Corticotomy, orthodontic microsurgery in patient with reduced periodontium: Report of a clinical case]. Revista odontológica mexicana, 16(4), 272-278. Retrieved from <Go to ISI>://SCIELO:S1870-199X2012000400007
Reyhanian, A. P., S.;Moshonov, J. (2008). The use of the erbium yttrium aluminium garnet (2,940 nm) in a laser-assisted apicectomy procedure. Br Dent J, 205(6), 319-323. doi:10.1038/sj.bdj.2008.804
Rhodes, J. S. (2005). Advanced endodontics: Clinical retreatment and surgery.
Ribeiro, C. M. d. C., M. L.;Nonogaki, S.;Nogueira, D. A.;Pereira, A. A. C.;Sperandio, F. F.;Hanemann, J. A. C. (2018). M2 macrophages coexist with a Th1-driven profile in periapical cysts. International Endodontic Journal, 51, e87-e93. doi:10.1111/iej.12849
Ricucci, D. G., N. M.;Plotino, G.;Tay, F. R. (2020). Histologic Response of Human Pulp and Periapical Tissues to Tricalcium Silicate–based Materials: A Series of Successfully Treated Cases. Journal of Endodontics, 46(2), 307-317. doi:10.1016/j.joen.2019.10.032
Ricucci, D. S. J., J. F.;Loghin, S.;Lin, L. M. (2014). Repair of extensive apical root resorption associated with apical periodontitis: Radiographic and histologic observations after 25 years. Journal of Endodontics, 40(8), 1268-1274. doi:10.1016/j.joen.2014.01.008
Rijal, A. H. D., B.;Ghimire, P. (2022). Combined Periodontal and Endodontic Management of Palatal Radicular Groove with Platelet-Rich Fibrin and Biodentine®. Case Reports in Dentistry, 2022. doi:10.1155/2022/6461654
Roberti, F. S., L. N.;Jones, R. V.;Wright, D. C. (2007). Intradural cranial chordoma: A rare presentation of an uncommon tumor - Surgical experience and review of the literature. Journal of Neurosurgery, 106(2), 270-274. doi:10.3171/jns.2007.106.2.270
Rodríguez, J. A. G., A. M. C.;De Jesús Clavera Vázquez, T. (2016). Integral clinical-surgical restoration in complicated fracture of crown and root of the half third in unique visit. Revista Habanera de Ciencias Medicas, 15(3), 418-430. Retrieved from https://www.scopus.com/inward/record.uri?eid=2-s2.0-85025662673&partnerID=40&md5=4dc7095ced032b7e2aa0a1abb82ff90b
Rodríguez, J. A. M., D. L. R.;González, H. L. S. (2016). Restoration of endodontic molars with hybrid resin over amalgam stump. About a case. Revista Habanera de Ciencias Medicas, 15(6), 916-926. Retrieved from https://www.scopus.com/inward/record.uri?eid=2-s2.0-85025663041&partnerID=40&md5=fa0614a881371cc00084856e8d3fc126
Rodríguez, J. A. M., B. W.;De Jesús Clavera Vázquez, T. (2017). Direct placement of MTA in a case of advanced endodontic restoration. Case presentation. Revista Habanera de Ciencias Medicas, 16(4), 586-594. Retrieved from https://www.scopus.com/inward/record.uri?eid=2-s2.0-85033729954&partnerID=40&md5=6aafd3f0d4e52c58795d92c00f3bf41f
Roghanizadeh, L. B., A. A.;Azizzadeh, J.;Asgary, S. (2023). A Bibliometric Study on the Top 101 Most-Cited Articles of Dental Journals of the Middle East/North Africa Countries From 2011 to 2021. Journal of Lasers in Medical Sciences, 14. doi:10.34172/jlms.2023.15
Rosen, E. T., I.;Kavalerchik, E.;Salem, R.;Kahn, A.;Del Fabbro, M.;Taschieri, S.;Corbella, S. (2023). Effect of guided tissue regeneration on the success of surgical endodontic treatment of teeth with endodontic-periodontal lesions: A systematic review. International Endodontic Journal, 56(8), 910-921. doi:10.1111/iej.13936
Ross, W. S. (1949). The pulpless tooth and apicectomy. Dent Gaz, 16(1), 22-25.
Rossi, G. (1953). [Considerations on apicectomy]. Minerva Stomatol, 2(1), 18-29.
Roth, J. S. (2013). Implant wisdom: an endodontist's approach. Dent Today, 32(7), 108, 110, 112-103.
Rotstein, I. (2017). Interaction between endodontics and periodontics. Periodontology 2000, 74(1), 11-39. doi:10.1111/prd.12188
Rouhani, A. J., B.;Habibi, M.;Jafarzadeh, H. (2011). Intentional replantation: A procedure as a last resort. Journal of Contemporary Dental Practice, 12(6), 486-492. doi:10.5005/jp-journals-10024-1081
Roy, M. B., S. A.;Bhatnagar, A.;Singh, S.;Assiry, A. A.;Mohamed, R. N.;Basha, S.;Snigdha, N. T.;Karobari, M. I. (2024). Evaluation of microleakage of mineral trioxide aggregate and biodentine as apical barriers in simulated young permanent teeth. BMC Oral Health, 24(1). doi:10.1186/s12903-024-04817-2
Rugani, P. B., I.;Magyar, M.;Schwarze, U. Y.;Jakse, N.;Ebeleseder, K. (2023). Pulp Revascularization in an Autotransplanted Mature Tooth: Visualization with Magnetic Resonance Imaging and Histopathologic Correlation. Journal of Clinical Medicine, 12(18). doi:10.3390/jcm12186008
Rugani, P. K., B.;Mischak, I.;Ebeleseder, K.;Jakse, N. (2022). Extraoral Root-End Resection May Promote Pulpal Revascularization in Autotransplanted Mature Teeth—A Retrospective Study. Journal of Clinical Medicine, 11(23). doi:10.3390/jcm11237199
Ruparel, N. B. A., O. N.;Diogenes, A. (2018). Current and Future Views on Disinfection for Regenerative Strategies. In Clinical Approaches in Endodontic Regeneration: Current and Emerging Therapeutic Perspectives (pp. 121-138).
Saad, A. S. (2020). Physicochemical, cytotoxicity, and biological properties of calcium silicate-based root canal sealers: A literature review. Saudi Endodontic Journal, 10(3), 173-180. doi:10.4103/sej.sej_160_19
Saarani, N. N. J.-T., K.;Shahab, N.;Hermawan, H.;Saidin, S. (2017). Antibacterial efficacy of triple-layered poly(Lactic-co-glycolic acid)/nanoapatite/ lauric acid guided bone regeneration membrane on periodontal bacteria. Dental Materials Journal, 36(3), 260-265. doi:10.4012/dmj.2016-177
Sabari Girish, C. P., K. C.;Girish, T. N.;Ponappa, M. C. (2013). Sealing ability of mineral trioxide aggregate, calcium phosphate and polymethylmethacrylate bone cements on root ends prepared using an Erbium: Yttriumaluminium garnet laser and ultrasonics evaluated by confocal laser scanning microscopy. Journal of Conservative Dentistry, 16(4), 304-308. doi:10.4103/0972-0707.114355
Sabeti, M. G., J.;Armin, A. I. (2024). Endodontic surgery and platelet concentrates: A comprehensive review. Periodontology 2000. doi:10.1111/prd.12593
Sabeti, M. H., Y.;Chung, Y. J.;Azarpazhooh, A. (2021). Prognosis of Vital Pulp Therapy on Permanent Dentition: A Systematic Review and Meta-analysis of Randomized Controlled Trials. Journal of Endodontics, 47(11), 1683-1695. doi:10.1016/j.joen.2021.08.008
Sabeti, M. I., M. S.;Kharat, P.;Azarpazhooh, A. (2023). The effect of hard tissue defects on the clinical outcome of endodontic microsurgery: a systematic review and meta-analysis. Clinical Oral Investigations, 27(12), 7079-7089. doi:10.1007/s00784-023-05341-3
Sabeti, M. S., J. H.;Nowzari, H.;Slots, J. (2003). Cytomegalovirus and Epstein-Barr virus active infection in periapical lesions of teeth with intact crowns. Journal of Endodontics, 29(5), 321-323. doi:10.1097/00004770-200305000-00002
Sabeti, M. V., Y.;Nowzari, H.;Simon, J. H.;Kermani-Arab, V.;Slots, J. (2003). Cytomegalovirus and Epstein-Barr virus DNA transcription in endodontic symptomatic lesions. Oral Microbiology and Immunology, 18(2), 104-108. doi:10.1034/j.1399-302X.2003.00055.x
Safavi, K. (2002). Root end filling. Oral and Maxillofacial Surgery Clinics of North America, 14(2), 173-177. doi:10.1016/S1042-3699(02)00006-7
Sahib, A. M. A.-A., S. S. (2019). Evaluation of healing process of periapical defect filled by platelet rich fibrin using cone beam computed tomography-comparative clinical study. Indian Journal of Public Health Research and Development, 10(6), 448-453. doi:10.5958/0976-5506.2019.01314.7
Sahoo, J. S., J. (2022). MRI Brain Tumour Detection Using K-Nearest Neighbor Algorithm and Convolutional Neural Network Algorithm. Paper presented at the Proceedings of 5th International Conference on Contemporary Computing and Informatics, IC3I 2022.
Sahoo, N. K. D., A. P.;Roy, I. D.;Kulkarni, V. (2016). Oro-nasal communication. Journal of Craniofacial Surgery, 27(6), e529-e533. doi:10.1097/SCS.0000000000002815
Saini, A. N., D.;Sharma, S.;Kumar, V.;Chawla, A.;Logani, A.;Upadhyay, A. (2023). Outcome and associated predictors for nonsurgical management of large cyst-like periapical lesions: A CBCT-based prospective cohort study. International Endodontic Journal, 56(2), 146-163. doi:10.1111/iej.13860
Sakkas, A. W., Karsten;Rath, Maximilian;Mascha, Frank;Pietzka, Sebastian;Schramm, Alexander;Wilde, Frank. (2019). Factors influencing the long-term prognosis of root tip resected teeth. Gms Interdisciplinary Plastic and Reconstructive Surgery Dgpw, 8. doi:10.3205/iprs000139
Sakkir, N. A., M.;Thaha, K. A.;Francis, T. (2018). Combined endodontic-surgical management of a palato-gingival groove in a maxillary lateral incisor with two canals. Dental Update, 45(7), 634-640. doi:10.12968/denu.2018.45.7.634
Salehi, S. S., S. M.;Kalantari, M. H. (2019). Compare the clinical and radiographic outcomes of nonsurgical endodontic retreatment and endodontic microsurgery: A systematic review and meta-analysis. International Journal of Pharmaceutical Research, 11(4), 1519-1525. doi:10.31838/ijpr/2019.11.04.0304
Samal, N. (2020). Apexification: A comprehensive review. Indian Journal of Forensic Medicine and Toxicology, 14(4), 8551-8555. doi:10.37506/ijfmt.v14i4.13042
Samii, M. G., V. M. (2008). Surgery of extra-axial tumors of the cerebral base. Neurosurgery, 62(6 SUPPL.), SHC1153-SHC1166. doi:10.1227/01.NEU.0000315298.17807.56
Samii, M. G., V. (2013). Surgery of cerebellopontine lesions.
Sánchez-Torres, A. S.-G., MÁ;Gay-Escoda, C. (2014). Materials and prognostic factors of bone regeneration in periapical surgery: a systematic review. Med Oral Patol Oral Cir Bucal, 19(4), e419-425. doi:10.4317/medoral.19453
Sánchez-Torres, A. S.-G., M. A.;Gay-Escoda, C. (2014). Materials and prognostic factors of bone regeneration in periapical surgery: A systematic review. Medicina oral, patologia oral y cirugia bucal, 19(4), e419-e425. doi:10.4317/medoral.19453
Sangma Shadap, N. M. K. Y., G.;Saha, S.;Dhinsa, K.;Sharma, A.;Rai, A. (2023). To Analyze the Efficacy of Platelet-rich Plasma in Contrast to Platelet-rich Fibrin along with Synthetic Nanocrystalline Hydroxyapatite and ?-tricalcium Phosphate Bone Graft in Regeneration of Bony Defects in Children. International journal of clinical pediatric dentistry, 16(6), 842-849. doi:10.5005/jp-journals-10005-2…
Sans, F. A. (2020). Minimally Invasive Alternatives to Dental Extraction and Implant Placement. In Minimally Invasive Approaches in Endodontic Practice (pp. 203-231).
Santos, J. M. M., J. A.;Esteves, M.;Sousa, V.;Palma, P. J.;Matos, S. (2022). Intentional Replantation as a Starting Approach for a Multidisciplinary Treatment of a Mandibular Second Molar: A Case Report. J Clin Med, 11(17). doi:10.3390/jcm11175111
Sanz, J. L. L.-G., S.;Lozano, A.;Pecci-Lloret, M. P.;Llena, C.;Guerrero-Gironés, J.;Rodríguez-Lozano, F. J.;Forner, L. (2021). Microstructural composition, ion release, and bioactive potential of new premixed calcium silicate–based endodontic sealers indicated for warm vertical compaction technique. Clinical Oral Investigations, 25(3), 1451-1462. doi:10.1007/s00784-020-03453-8
Sanz-Zornoza, V. B.-M., J. C.;Soto-Peñaloza, D.;Peñarrocha-Oltra, D.;Peñarrocha-Diago, M. (2023). Ultrasonic osteotomy and regeneration with A-PRF+ for periapical surgery of a mandibular molar with root cyst perforating the lingual osseous cortex: A case report. J Clin Exp Dent, 15(9), e791-e795. doi:10.4317/jced.60830
Saoud, T. M. A. S., A.;Rosenberg, P. A.;Lin, L. M.;Ricucci, D. (2014). Treatment of a large cystlike inflammatory periapical lesion associated with mature necrotic teeth using regenerative endodontic therapy. Journal of Endodontics, 40(12), 2081-2086. doi:10.1016/j.joen.2014.07.027
Sarnadas, M. M., J. A.;Baptista, I. P.;Santos, J. M. (2021). Impact of periodontal attachment loss on the outcome of endodontic microsurgery: A systematic review and meta-analysis. Medicina (Lithuania), 57(9). doi:10.3390/medicina57090922
Sasaki, R. T. G., N. G.;Zeni, R. T.;Saez, D. M.;Gonçalves, I. D.;Da Silva, M. C. P. (2017). Effect of Laser Photobiomodulation with Gradual or Constant Doses in the Regeneration of Rats' Mental Nerve after Lesion by Compression. Photomedicine and Laser Surgery, 35(8), 408-414. doi:10.1089/pho.2016.4210
Satheesh, S. L. J., S.;Bhuyan, A. C.;Devi, L. S. (2017). Surgical Management of a Separated Endodontic Instrument using Second Generation Platelet Concentrate and Hydroxyapatite. J Clin Diagn Res, 11(6), Zd01-zd03. doi:10.7860/jcdr/2017/25761.9991
Sato, E. Y. S., T.;Whitten, B.;Sedgley, C. M. (2012). Effects of bone graft materials on the microhardness of mineral trioxide aggregate. Journal of Endodontics, 38(5), 700-703. doi:10.1016/j.joen.2012.02.019
Saunders, W. P. (2008). A Prospective Clinical Study of Periradicular Surgery Using Mineral Trioxide Aggregate as a Root-end Filling. Journal of Endodontics, 34(6), 660-665. doi:10.1016/j.joen.2008.03.002
Saunders, W. P. (2014). Treatment planning the endodontic-implant interface. British Dental Journal, 216(6), 325-330. doi:10.1038/sj.bdj.2014.202
Savva, L. C. (2022). What recent evidence exists to support the use of platelet-rich fibrin in clinical dentistry? A systematic literature review. Oral Surgery, 15(4), 681-700. doi:10.1111/ors.12725
Scarano, A. D., M.;Iezzi, G.;Pecora, G.;Piattelli, M.;Orsini, G.;Caputi, S.;Perrotti, V.;Mangano, C.;Piattelli, A. (2006). Maxillary sinus augmentation with different biomaterials: A comparative histologic and histomorphometric study in man. Implant Dentistry, 15(2), 197-207. doi:10.1097/01.id.0000220120.54308.f3
Scarano, A. O., G.;Pecora, G.;Iezzi, G.;Perrotti, V.;Piattelli, A. (2007). Peri-implant bone regeneration with calcium sulfate: A light and transmission electron microscopy case report. Implant Dentistry, 16(2), 195-203. doi:10.1097/ID.0b013e3180587ad8
Scavia, S. R., R.;Bianco, E.;Maddalone, M. (2020). Minimal invasive flapless piezotome alveolar crest horizontal split technique: Preliminary results. Journal of Contemporary Dental Practice, 21(1), 28-35. doi:10.5005/jp-journals-10024-2743
Schieffer, L. M., C.;Schatz, C.;Haybaeck, J.;Crismani, A. (2022). Nrf2 in the Field of Dentistry with Special Attention to NLRP3. Antioxidants, 11(1). doi:10.3390/antiox11010149
Schliephake, H. (2015). Clinical efficacy of growth factors to enhance tissue repair in oral and maxillofacial reconstruction: A systematic review. Clinical Implant Dentistry and Related Research, 17(2), 247-273. doi:10.1111/cid.12114
Schloss, T. S., D.;Kohli, M. R.;Setzer, F. C. (2017). A Comparison of 2- and 3-dimensional Healing Assessment after Endodontic Surgery Using Cone-beam Computed Tomographic Volumes or Periapical Radiographs. Journal of Endodontics, 43(7), 1072-1079. doi:10.1016/j.joen.2017.02.007
Schmalz, G. (2009). Root canal filling materials. In Biocompatibility of Dental Materials (pp. 187-220).
Schmidt, J. C. W., C.;Amato, M.;Weiger, R. (2014). Treatment of periodontal-endodontic lesions - A systematic review. Journal of Clinical Periodontology, 41(8), 779-790. doi:10.1111/jcpe.12265
Schmitt, J. M. B., D.;Bennett, S.;Skalla, W.;Christoforou, C.;Buechter, D.;Gruskin, E.;Hollinger, J. (1998). Assessment of an experimental bone wax polymer plus TGF-?1 implanted into calvarial defects. Paper presented at the Journal of Biomedical Materials Research.
Schmitz, J. P. (2013). Layered socket Grafting using an anorganic bovine bone mineral-collagen composite. Tex Dent J, 130(1), 21-29.
Schneider, A. C. B., U.;Sendi, P.;Caversaccio, M. D.;Buser, D.;Bornstein, M. M. (2013). Characteristics and dimensions of the sinus membrane in patients referred for single-implant treatment in the posterior maxilla: A cone beam computed tomographic analysis. International Journal of Oral and Maxillofacial Implants, 28(2), 587-596. doi:10.11607/jomi.3007
Schuler, R. V., S.;Ham, B. D. (2005). A new incision design for mandibular symphysis bone-grafting procedures. Journal of Periodontology, 76(5), 845-849. doi:10.1902/jop.2005.76.5.845
Schultze-Mosgau, S. S., H.;Radespiel-Tröger, M.;Neukam, F. W. (2000). Osseointegration of endodontic endosseous cones: zirconium oxide vs titanium. Oral surgery, oral medicine, oral pathology, oral radiology, and endodontics, 89(1), 91-98. doi:10.1016/S1079-2104(00)80022-0
Schuurs, A. (2012). Pathology of the hard dental tissues.
Schuurs, A. (2013). Pathology of the Hard Dental Tissues.
Schwendicke, F. B., F.;Stolpe, M. (2015). Calcium Hydroxide versus Mineral Trioxide Aggregate for Direct Pulp Capping: A Cost-effectiveness Analysis. Journal of Endodontics, 41(12), 1969-1974. doi:10.1016/j.joen.2015.08.019
Sculean, A. S., A.;Bosshardt, D. D. (2019). Self-regenerative capacity of intra-oral bone defects. Journal of Clinical Periodontology, 46(S21), 70-81. doi:10.1111/jcpe.13075
Sebring, D. K., T.;Derks, J. (2019). Indications for Extraction before Implant Therapy: Focus on Endodontic Status. Journal of Endodontics, 45(5), 532-537. doi:10.1016/j.joen.2019.01.008
Seeleamngam, S. S., P.;Thunyakitpisal, P.;Vongsutilers, V. (2023). Characterization of quality attribute and specification for standardization of acemannan extracted from Aloe vera for tissue regeneration. Thai Journal of Pharmaceutical Sciences, 46(6), 638-645. doi:10.56808/3027-7922.2649
Seldin, S. D. (1947). Apicoectomy. Am J Orthod, 33(4), 301-308. doi:10.1016/0096-6347(47)90066-5
Seltzer, S. (1999). Long-term radiographic and histological observations of endodontically treated teeth. Journal of Endodontics, 25(12), 818-822. doi:10.1016/S0099-2399(99)80305-7
Selvido, D. I. B., B. P.;Rokaya, D.;Niyomtham, N.;Wongsirichat, N. (2021). Pain in Oral and Maxillofacial Surgery and Implant Dentistry: Types and Management. European Journal of Dentistry, 15(3), 588-598. doi:10.1055/s-0041-1725212
Selvido, D. I. B., B. P.;Riddhabhaya, A.;Vongsawan, K.;Arunpraphan, S.;Wongsirichat, N. (2021). A Review on the Application of Silver Nanoparticles in Oral and Maxillofacial Surgery. European Journal of Dentistry, 15(4), 782-787. doi:10.1055/s-0041-1731589
Senthil, K. P., S. (2020). Prevalence of middle mesial canal in the mesial roots of mandibular molar using cone beam computed tomography-an in vivo radiographic study. International Journal of Dentistry and Oral Science, 7(Special Issue 10), 59-62. doi:10.19070/2377-8075-SI02-010011
Senthilkumar, V. P. R., S. (2021). Remineralisation potential of grape seed, ginger honey-an in vitro study. International Journal of Dentistry and Oral Science, 8(2), 1669-1673. Retrieved from https://www.scopus.com/inward/record.uri?eid=2-s2.0-85102504710&partnerID=40&md5=a6dd9f7f188a4bf52fc7d9454cf630f6
Senthilkumar, V. R., S. (2021). Comparative evaluation of natural tooth whitening agents-an in vitro study. International Journal of Dentistry and Oral Science, 8(3), 1679-1682. Retrieved from https://www.scopus.com/inward/record.uri?eid=2-s2.0-85102364295&partnerID=40&md5=69593097a645a54f70dca0f88f0cd736
Senthilkumar, V. R., S.;Nasim, I. (2021). Decision analysis on management of periapical cyst. International Journal of Dentistry and Oral Science, 8(2), 1649-1653. Retrieved from https://www.scopus.com/inward/record.uri?eid=2-s2.0-85102272313&partnerID=40&md5=841c0e287b882949868fc49f548ff4f2
Seoud, M. A. M., ;Din, M. S. E.;Ali, M.;Aboelfattouh, A. (2019). The usage of low level laser therapy bio stimulation and bone grafting in accelerating the healing of chronic intra-osseous defects: Vivo study. Indian Journal of Public Health Research and Development, 10(9), 1172-1177. doi:10.5958/0976-5506.2019.02602.0
Setzer, F. C. K., B. (2019). Surgical endodontics. In Essential Endodontology: Prevention and Treatment of Apical Periodontitis (pp. 345-385).
Setzer, F. C. K., S. I. (2022). Present status and future directions: Surgical endodontics. International Endodontic Journal, 55(S4), 1020-1058. doi:10.1111/iej.13783
Setzer, F. C. S., H.;Kulwattanaporn, P.;Kohli, M. R.;Karabucak, B. (2019). Outcome of Crown and Root Resection: A Systematic Review and Meta-analysis of the Literature. Journal of Endodontics, 45(1), 6-19. doi:10.1016/j.joen.2018.10.003
Shah, A. S., S.;Boruah, S.;Mukherjee, A.;Tyagi, G.;Singh, A. (2022). Comparing Expansion of Maxillary Antrum between Periapical Surgery and Extraction of Permanent Maxillary First Molar in Pediatric Patients Using CBCT. Journal of Contemporary Dental Practice, 23(6), 606-612. doi:10.5005/jp-journals-10024-3332
Shah, D. L., T.;Ho, D.;Chen, J.;Vines, J.;Jung, H. D.;Kim, J. H.;Zhang, P.;Wu, H.;Jun, H. W.;Cheon, K. (2020). Pulp–dentin tissue healing response: A discussion of current biomedical approaches. Journal of Clinical Medicine, 9(2). doi:10.3390/jcm9020434
Shah, P. K. E. K., I.;Duncan, H. F.;Nagendrababu, V.;Chong, B. S. (2022). Outcomes reporting in systematic reviews on surgical endodontics: A scoping review for the development of a core outcome set. International Endodontic Journal, 55(8), 811-832. doi:10.1111/iej.13763
Shahnaz, A. J., R.;Mohammadi, F.;Khorsand, A.;Moslemi, N.;Fekrazad, R. (2018). A preliminary randomized clinical trial comparing diode laser and scalpel periosteal incision during implant surgery: impact on postoperative morbidity and implant survival. Lasers in Medical Science, 33(1), 19-25. doi:10.1007/s10103-017-2315-6
Shan, X. X., Y.;Kolawole, S. K.;Wen, L.;Qi, Z.;Xu, W.;Chen, J. (2022). Degradable Pure Magnesium Used as a Barrier Film for Oral Bone Regeneration. Journal of Functional Biomaterials, 13(4). doi:10.3390/jfb13040298
Sharanya, H. G., D.;Visalakshi, R. M. (2019). Awareness on the management of periodontally compromised abutments in fixed partial denture - A cross-sectional survey. Drug Invention Today, 12(5), 989-994. Retrieved from https://www.embase.com/search/results?subaction=viewrecord&id=L628246931&from=export
Sharma, G. A., H. M. A.;Zilm, P. S.;Rossi-Fedele, G. (2018). Antimicrobial properties of calcium hydroxide dressing when used for long-term application: A systematic review. Australian Endodontic Journal, 44(1), 60-65. doi:10.1111/aej.12216
Sharma, G. A., D.;Gupta, A.;Aggarwal, V.;Mehta, N.;Jala, S.;Chauhan, P.;Singh, A. (2022). Comparison of healing assessments of periapical endodontic surgery using conventional radiography and cone-beam computed tomography: A systematic review. Imaging Science in Dentistry, 52(1). doi:10.5624/isd.20210195
Sharma, P. M., Andre K.;Chogle, Sami;Sharma, Prem Nath;Han, Yiping W.;Jones, Jefferson J. (2008). An evaluation of bacterial contamination of barriers used in periapical tissue regeneration: Part 1 - Bacterial adherence. Quintessence International, 39(2), 159-163. Retrieved from <Go to ISI>://WOS:000253991200008
Sharma, R. H., V.;Siddharth, M.;Hegde, R.;Manchanda, G.;Agarwal, P. (2014). Endodontic-periodontal microsurgery for combined endodontic-periodontal lesions: An overview. Journal of Conservative Dentistry, 17(6), 510-516. doi:10.4103/0972-0707.144571
Sharma, S. K., V.;Chawla, A.;Logani, A. (2022). 3D Printing in Endodontics. In 3D Printing in Oral Health Science: Applications and Future Directions (pp. 253-268).
Sharma, S. S., D.;Sood, V.;Yadav, P. (2015). Endodontic and periodontal management of a severely affected maxillary lateral incisor having combined mucosal fenestration and palatogingival groove. J Indian Soc Periodontol, 19(3), 348-351. doi:10.4103/0972-124x.152413
Sharma, S. W., A.;Rajan, K. (2018). Combined endodontic therapy and peri-radicular regenerative surgery in the treatment of dens invaginatus type III associated with apicomarginal defect. Journal of Conservative Dentistry, 21(6), 696-700. doi:10.4103/JCD.JCD_311_18
Sharma-Chand, P. M., A. K.;Chogle, S.;Sharma, P. N.;Han, Y. W.;Jones, J. J. (2008). An evaluation of bacterial contamination of barriers used in periapical tissue regeneration: Part 1 - Bacterial adherence. Quintessence International, 39(2), 159-163. Retrieved from https://www.embase.com/search/results?subaction=viewrecord&id=L351096596&from=export
Shebi, S. M., M. G.;Suresh, V. (2020). Choice of root canal irrigants used amongst post graduates for treatment of immature non vital permanent teeth in pediatric patients visiting a dental college. International Journal of Pharmaceutical Research, 12(1), 1601-1605. doi:10.31838/ijpr/2020.12.01.261
Shebi, S. M., M. G.;Suresh, V. (2020). Choice of root canal irrigants used amongst post-graduates for treatment of immature non vital permanent teeth in pediatric patients visiting a dental college. International Journal of Pharmaceutical Research, 12, 1643-1647. doi:10.31838/ijpr/2020.SP2.192
Sheethi, K. V. S., K.;Singh, T. V. (2017). Surgical removal of fractured endodontic instrument extending beyond the periapex of mesiobuccal root of maxillary second molar through the maxillary sinus. Journal of Clinical and Diagnostic Research, 11(10), ZD04-ZD05. doi:10.7860/JCDR/2017/30109.10725
Sheth, M. D. A., A. V.;Kapoor, S. V. (2024). Stabilizing bony plate in guided endodontic surgery using an innovative approach. Journal of Conservative Dentistry and Endodontics, 27(1), 105-109. doi:10.4103/JCDE.JCDE_178_23
Shim, K. S. K., S. E.;Yun, Y. P.;Choi, S.;Kim, H. J.;Park, K.;Song, H. R. (2017). Biphasic calcium phosphate (BCP)-immobilized porous poly (D,L-lactic-co-glycolic acid) microspheres enhance osteogenic activities of osteoblasts. Polymers, 9(7). doi:10.3390/polym9070297
Shimanskiy, V. N. K., V. V.;Galkin, M. V.;Tanyashin, S. V.;Golanov, A. V.;Poshataev, V. K.;Shevchenko, K. V. (2019). Treatment of petroclival meningiomas: Current state of the problem. Zhurnal Voprosy Nejrokhirurgii Imeni N.N. Burdenko, 83(6), 81-92. doi:10.17116/neiro20198306181
Shimizu, K. S., T.;Shinkai, K. (2021). Evaluation of restorative techniques for vertically fractured roots. Materials, 14(9). doi:10.3390/ma14092099
Shivashankar, V. J., D. A.;Vidyanath, S.;Sam, G. (2013). Combination of platelet rich fibrin, hydroxyapatite and PRF membrane in the management of large inflammatory periapical lesion. Journal of Conservative Dentistry, 16(3), 261-264. doi:10.4103/0972-0707.111329
Shruthi, S. P., P. V.;Kumar, S. (2012). The management of a persistent periapical lesion caused by an apicomarginal defect, associated with a root end fracture in an endodontically treated tooth: A clinical report. Journal of Clinical and Diagnostic Research, 6(9), 1593-1596. doi:10.7860/JCDR/2012/4088.2573
Shubhashini, N. K., R. V.;Shija, A. S.;Razvi, S. (2013). Platelet-rich fibrin in treatment of periapical lesions: a novel therapeutic option. Chin J Dent Res, 16(1), 79-82.
Silberman, J. J. M., B. I.;Torres, J.;Gallardo, C.;Sanabria-Liviac, D. (2021). Palatal root surgery of a maxillary molar using a piezosurgery transantral approach with simultaneous sinus lift grafting: a case report. Int Endod J, 54(3), 464-475. doi:10.1111/iej.13423
Silva, S. R. S. N., J. D.;Schnaider, T. B.;Veiga, D. F.;Novo, N. F.;Mesquita Filho, M.;Ferreira, L. M. (2016). The use of a biocompatible cement in endodontic surgery. A randomized clinical trial. Acta Cirurgica Brasileira, 31(6), 422-427. doi:10.1590/S0102-865020160060000010
Simmons, C. A. A., E.;Hsiong, S.;Kim, W. J.;Mooney, D. J. (2004). Dual growth factor delivery and controlled scaffold degradation enhance in vivo bone formation by transplanted bone marrow stromal cells. Bone, 35(2), 562-569. doi:10.1016/j.bone.2004.02.027
Singh, A. S., A.;Raman, N.;Ramola, V.;Gupta, P.;Gupta, S. (2022). Comparison between Different Combinations of Alendronate, Platelet-rich Fibrin, Hydroxyapatite in Bone Regeneration in Endodontic Surgeries Using Cone-beam Computed Tomography. Journal of Contemporary Dental Practice, 23(3), 337-342. doi:10.5005/jp-journals-10024-3312
Singh, R. I., Prabu Mahin Syed;Kambli, Vinod;Kumar, Randhir;Singh, Khaidem Deba;Kochhar, Anuraj Singh;Babaji, Prashant. (2020). Evaluation of Hydroxyapatite Granules, CERAMENT, and Platelet-rich Fibrin in the Management of Endodontic Apical Surgery. The journal of contemporary dental practice, 21(5), 554-557. Retrieved from <Go to ISI>://MEDLINE:32690839
Singh, R. I., P. M. S.;Kambli, V.;Kumar, R.;Singh, K. D.;Kochhar, A. S.;Babaji, P. (2020). Evaluation of Hydroxyapatite Granules, CERAMENT™, and Platelet-rich Fibrin in the Management of Endodontic Apical Surgery. J Contemp Dent Pract, 21(5), 554-557.
Singh, S. P., M.;Arora, V. (2013). Management of mucosal fenestration by multidisciplinary approach: A rare case report. Medical Journal Armed Forces India, 69(1), 86-89. doi:10.1016/j.mjafi.2012.02.006
Singh, S. S., A.;Singh, S.;Singh, R. (2013). Application of PRF in surgical management of periapical lesions. Natl J Maxillofac Surg, 4(1), 94-99. doi:10.4103/0975-5950.117825
Sinha, A. J., A. K.;Rao, R. D.;Sivasailam, S.;Jain, R. (2023). Effect of platelet-rich fibrin on periapical healing and resolution of clinical symptoms in patients following periapical surgery: A systematic review and meta-analysis. J Conserv Dent Endod, 26(4), 366-376. doi:10.4103/jcd.jcd_195_23
Sinha, R. P., P.;Waghmare, P. (2021). An ambiguous periapical cyst: A case report and literature review. International Journal of Academic Medicine, 7(3), 176-180. doi:10.4103/IJAM.IJAM_40_21
Sinjab, Y. H. S., K. H.;Navarrete-Bedoya, C.;Gutmann, J. L. (2020). Calcium sulfate applications in dentistry: A literature review. Endodontology, 32(4), 167-174. doi:10.4103/endo.endo_156_20
Siva Kumar, M. H. K., M.;Vishalakshi, K.;Sabitha, H. (2016). Radiographic assessment of bone formation using rhBMP2 at maxillary periapical surgical defects: A case series. Journal of Clinical and Diagnostic Research, 10(4), ZR01-ZR04. doi:10.7860/JCDR/2016/11775.7522
Sivananda, G. S., M. (2023). Designing of novel rectangular patch antenna at specific S band and comparison of its return loss with triangular patch antenna. Paper presented at the AIP Conference Proceedings.
Sivapathasundharam, B. (2020). Developmental disturbances of oral and paraoral structures. In Shafer's Textbook of Oral Pathology: Ninth Edition (pp. 10-70).
Sivapathasundharam, B. (2020). Diseases of the pulp and periapical tissues. In Shafer's Textbook of Oral Pathology: Ninth Edition (pp. 404-418).
Sivolella, S. B., G.;Fistarol, F.;Stellini, E.;Bacci, C. (2017). The bone lid technique in oral surgery: a case series study. International Journal of Oral and Maxillofacial Surgery, 46(11), 1490-1496. doi:10.1016/j.ijom.2017.06.027
Sivolella, S. B., G.;Panda, S.;Schiavon, L.;Khoury, F.;Fabbro, M. D. (2022). The Bone Lid Technique in Oral and Maxillofacial Surgery: A Scoping Review. Journal of Clinical Medicine, 11(13). doi:10.3390/jcm11133667
Skallevold, H. E. R., D.;Thunyakitpisal, P. (2023). Acemannan: A Promising Natural Polysaccharide in Dentistry. In Pharmacological Studies in Natural Oral Care (pp. 519-538).
Skitioui, M. S., A.;Niang, S. O.;Fikhar, A.;Touré, B. (2023). The treatment of mature permanent teeth with irreversible pulpitis by cervical pulpotomy: A systematic review. Australian Endodontic Journal, 49(S1), 488-493. doi:10.1111/aej.12694
Skoglund, A. H., P.;Young, C. (1997). A Clinical and Histologic Examination in Humans of the Osseous Response to Implanted Natural Bone Mineral. International Journal of Oral and Maxillofacial Implants, 12(2), 194-199. Retrieved from https://www.scopus.com/inward/record.uri?eid=2-s2.0-0031088702&partnerID=40&md5=245a8fc2566dc8901d57aac27dc206c3
Slater, N. D., A.;Sennerby, L.;Hallman, M.;Piattelli, A.;Sammons, R. (2008). Back-scattered electron imaging and elemental microanalysis of retrieved bone tissue following maxillary sinus floor augmentation with calcium sulphate. Clinical Oral Implants Research, 19(8), 814-822. doi:10.1111/j.1600-0501.2008.01550.x
Smith, R. B., G.;George, G. S.;Kalsi, P. (2022). Endodontic Surgery. Part 2: Surgical Root Canal Re-treatment. Dental Update, 49(11), 880-887. doi:10.12968/denu.2022.49.11.880
Sobh, Y. T. M. A., M. R. A. (2024). The effect of two different contemporary chelating agents on vital pulp therapy in mature permanent teeth with irreversible pulpitis using bioceramic material: randomized clinical trial. BMC Oral Health, 24(1). doi:10.1186/s12903-024-04627-6
Solakoglu, Ö. G., W.;Heydecke, G.;Schwarzenbach, H. (2019). Histological and immunohistochemical comparison of two different allogeneic bone grafting materials for alveolar ridge reconstruction: A prospective randomized trial in humans. Clinical Implant Dentistry and Related Research, 21(5), 1002-1016. doi:10.1111/cid.12824
Solakoglu, Ö. G., W.;von Baehr, V.;Heydecke, G.;Pantel, K.;Schwarzenbach, H. (2022). Characterization of immunologically detectable T-cell sensitization, Immunohistochemical detection of pro-inflammatory cytokines, and clinical parameters of patients after allogeneic intraoral bone grafting procedures: a prospective randomized controlled clinical trial in humans. BMC Oral Health, 22(1). doi:10.11…
Solanki, P. A., A.;Jin, G.;Montagnese, T. A.;Mickel, A. (2013). The effect of docosahexaenoic acid (DHA) on expression of IL-1?, IL-6, IL-8, and TNF-? in normal and lipopolysaccharide (LPS)-stimulated macrophages. Quintessence International, 44(6), e163-e169. doi:10.3290/j.qi.a29502
Solete, P. (2021). Effect of bamboo salt on bond strength of bleached enamel-an in vitro analysis. International Journal of Dentistry and Oral Science, 8(2), 1744-1748. Retrieved from https://www.scopus.com/inward/record.uri?eid=2-s2.0-85103822803&partnerID=40&md5=eeb1087dde2cfdf7c15e333c910a3e80
Somayaji, K. M., V. S.;Kg, M. R.;Malladi, U. K.;Nayak, S. B. (2023). A literature review of the maxillary sinus with special emphasis on its anatomy and odontogenic diseases associated with it. Egyptian Journal of Otolaryngology, 39(1). doi:10.1186/s43163-023-00536-7
Song, M. C., W.;Lee, S. J.;Kim, E. (2012). Long-term outcome of the cases classified as successes based on short-term follow-up in endodontic microsurgery. Journal of Endodontics, 38(9), 1192-1196. doi:10.1016/j.joen.2012.06.014
Song, M. J., I. Y.;Lee, S. J.;Lee, C. Y.;Kim, E. (2011). Prognostic factors for clinical outcomes in endodontic microsurgery: A retrospective study. Journal of Endodontics, 37(7), 927-933. doi:10.1016/j.joen.2011.04.005
Song, M. K., S. G.;Shin, S. J.;Kim, H. C.;Kim, E. (2013). The influence of bone tissue deficiency on the outcome of endodontic microsurgery: A prospective study. Journal of Endodontics, 39(11), 1341-1345. doi:10.1016/j.joen.2013.06.036
Song, M. K., S. G.;Lee, S. J.;Kim, B.;Kim, E. (2013). Prognostic factors of clinical outcomes in endodontic microsurgery: A prospective study. Journal of Endodontics, 39(12), 1491-1497. doi:10.1016/j.joen.2013.08.026
Song, M. K., M.;Kang, D. R.;Jung, H. I.;Kim, E. (2018). Comparison of the effect of endodontic-periodontal combined lesion on the outcome of endodontic microsurgery with that of isolated endodontic lesion: survival analysis using propensity score analysis. Clinical Oral Investigations, 22(4), 1717-1724. doi:10.1007/s00784-017-2265-1
Song, M. L., S. M.;Bang, J. Y.;Kim, R. H.;Kwak, S. W.;Kim, H. C. (2023). Chemomechanical Properties and Biocompatibility of Various Premixed Putty-type Bioactive Ceramic Cements. Journal of Endodontics, 49(12), 1713-1721. doi:10.1016/j.joen.2023.09.005
Song, M. N., T.;Shin, S. J.;Kim, E. (2014). Comparison of clinical outcomes of endodontic microsurgery: 1 year versus long-term follow-up. Journal of Endodontics, 40(4), 490-494. doi:10.1016/j.joen.2013.10.034
Soto Barreras, U. T. M., Fernando;Martinez Martinez, Rita Elizabeth;Valencia, Carolina Samano;Martinez Rodriguez, Panfilo Raymundo;Loyola Rodríguez, Juan Pablo. (2016). Chitosan nanoparticles enhance the antibacterial activity of chlorhexidine in collagen membranes used for periapical guided tissue regeneration. Materials Science & Engineering C-Materials for Biological Applications, 58, 1182-118…
Soto-Peñaloza, D. P.-D., M.;Cervera-Ballester, J.;Peñarrocha-Diago, M.;Tarazona-Alvarez, B.;Peñarrocha-Oltra, D. (2020). Pain and quality of life after endodontic surgery with or without advanced platelet-rich fibrin membrane application: a randomized clinical trial. Clinical Oral Investigations, 24(5), 1727-1738. doi:10.1007/s00784-019-03033-5
Sourour, M. L. T., O. K.;Hosny, M.;Fawzy El-Sayed, K. M. (2024). Evaluation of minimally invasive esthetic crown lengthening using an open flap versus flapless surgical approach: A randomized controlled clinical trial. Journal of Esthetic and Restorative Dentistry, 36(10), 1353-1362. doi:10.1111/jerd.13247
Souza, P. H. F. O. S.-J., A.;Pinto, J. C.;Tavares, Kimc;Guerreiro-Tanomaru, J. M.;Tanomaru-Filho, M. (2023). Effect of Endo-Z bur or Bladesonic ultrasonic tip on the adaptation of filling material. A micro-CT study. Braz Dent J, 34(5), 29-35. doi:10.1590/0103-6440202305474
Sowmya, M. R. (2021). Accuracy of various apex locators in detecting root canal perforation in single rooted teeth-an in vitro study. International Journal of Dentistry and Oral Science, 8(8), 3624-3627. Retrieved from https://www.scopus.com/inward/record.uri?eid=2-s2.0-85113257705&partnerID=40&md5=356d04bfddc9489e694a193b1c4efad7
Sowmya, M. R. (2021). Comparative evaluation of accuracy of detection of perforation in the presence of various irrigants using different apex locators-an in vitro study. International Journal of Dentistry and Oral Science, 8(8), 3628-3632. Retrieved from https://www.scopus.com/inward/record.uri?eid=2-s2.0-85113196828&partnerID=40&md5=deb7e6b276c9bc22a561ba435749ba47
Sowmya, M. R. R., S. (2021). Clinical practice guidelines on endodontic mishaps that occur during cleaning and shaping. International Journal of Dentistry and Oral Science, 8(8), 3607-3612. Retrieved from https://www.scopus.com/inward/record.uri?eid=2-s2.0-85113233493&partnerID=40&md5=7a50dcd2bfd622b6c39f95f91f6de7f3
Srivastava, R. V., P. K.;Tripathi, V.;Tripathi, P.;Singh, A. R. (2016). Management of oehlers type II dens in dente with open apex and alveolar bone defect. Journal of Clinical and Diagnostic Research, 10(11), ZJ05-ZJ06. doi:10.7860/JCDR/2016/22373.8808
Stabholz, A. S.-H., S.;Moshonov, J. (2004). Lasers in endodontics. Dental Clinics of North America, 48(4), 809-832. doi:10.1016/j.cden.2004.05.012
Staffoli, S. P., G.;Torrijos, B. G. N.;Grande, N. M.;Bossù, M.;Gambarini, G.;Polimeni, A. (2019). Regenerative endodontic procedures using contemporary endodontic materials. Materials, 12(6). doi:10.3390/ma12060908
Stassen, L. F. A. H., W. S.;Still, D. M.;Moos, K. F. (1994). Use of anorganic bone in periapical defects following apical surgery - A prospective trial. British Journal of Oral and Maxillofacial Surgery, 32(2), 83-85. Retrieved from https://www.embase.com/search/results?subaction=viewrecord&id=L24116062&from=export
Stassen, L. F. A. H., W. S.;Moos, K. F.;Still, D. M. (1994). Use of anorganic bone in periapical defects following apical surgery a prospective trial. British Journal of Oral and Maxillofacial Surgery, 32(2), 83-85. doi:10.1016/0266-4356(94)90133-3
Stefanac, S. J. N., S. P. (2017). Diagnosis and Treatment Planning in Dentistry.
Steigmann, M. (2008). Aesthetic flap design for correction of buccal fenestration defects. Pract Proced Aesthet Dent, 20(8), 487-493; quiz 494.
Stelzle, F. R., M. (2014). Elevation forces and resilience of the sinus membrane during sinus floor elevation: Preliminary measurements using a balloon method on ex vivo pig heads. International Journal of Oral and Maxillofacial Implants, 29(3), 550-557. doi:10.11607/jomi.3069
Stevanovic, M. V., S.;Stanisic, D.;Desnica, J.;Ognjanovic, I. (2024). The Use of Newly Synthesized Composite Scaffolds for Bone Regeneration - A Review of Literature. Experimental and Applied Biomedical Research (EABR). doi:10.2478/sjecr-2021-0071
Stockdale, C. R. (1983). The treatment of traumatized teeth. Part seven of a series of articles. Periapical surgery. The British dental surgery assistant, 42(1), 4-9. Retrieved from https://www.embase.com/search/results?subaction=viewrecord&id=L13652385&from=export
Strbac, G. D. S., A.;Giannis, K.;Moritz, A.;Ulm, C. (2017). Guided Modern Endodontic Surgery: A Novel Approach for Guided Osteotomy and Root Resection. Journal of Endodontics, 43(3), 496-501. doi:10.1016/j.joen.2016.11.001
Strietzel, F. P. (2017). Surgical Endodontics. In Maxillofacial Surgery, 3rd Edition: Volume 1-2 (Vol. 1-2, pp. 1368-1386).
Su, H. L., H. F.;Fiorellini, J. P.;Kim, S.;Korostoff, J. (2014). Factors affecting treatment planning decisions for compromised anterior teeth. International Journal of Periodontics and Restorative Dentistry, 34(3), 388-398. doi:10.11607/prd.1581
Su, J. S., L. M.;Wang, L. C.;He, L. J.;Pu, Y. L.;Li, Y. B.;Zhang, W. Y. (2022). Concrescence of maxillary second molar and impacted third molar: A case report. World Journal of Clinical Cases, 10(28), 10286-10292. doi:10.12998/wjcc.v10.i28.10286
Sugumaran, S. J., S.;Sowmya, K. (2020). Ambiguity in tooth morphology and root number in mandibular second molars: A case report. International Journal of Dentistry and Oral Science, 2(Special Issue 10), 69-73. Retrieved from https://www.scopus.com/inward/record.uri?eid=2-s2.0-85114101017&partnerID=40&md5=6045b85f0f5b9c209eeb7f2d2e652c4a
Suleiman, M. S. H., M. K. (2014). Effect of ?-calcium sulphate hemihydrate on mandible healing in dog (radiographical assessment using Image-J Program). Iraqi Journal of Veterinary Sciences, 28(2), 71-80. doi:10.33899/ijvs.2014.116955
Sumangali, A. N., A. C.;Mohan, N.;Gautam, N.;Abrol, S.;Mustafa, M.;Tiwari, H. (2021). Bone Regenerative Biomaterials in Periapical Surgery: A Systemic Review and Meta-Analysis. J Pharm Bioallied Sci, 13(Suppl 2), S933-s937. doi:10.4103/jpbs.jpbs_386_21
Sumangali, A. N., A.;Mohan, N.;Gautam, N.;Abrol, S.;Mustafa, M.;Tiwari, H. (2021). Bone regenerative biomaterials in periapical surgery: A systemic review and meta-Analysis. Journal of Pharmacy and Bioallied Sciences, 13(6), S933-S937. doi:10.4103/jpbs.jpbs_386_21
Sumangali, A. T., R. V. C.;Kollipara, J.;Mirza, M. B.;Brar, R. S.;Dhewale, A. M. (2021). Various Assisted Bone Regeneration in Apicectomy Defects Systematic Review and Meta Analysis. J Pharm Bioallied Sci, 13(Suppl 2), S927-s932. doi:10.4103/jpbs.jpbs_375_21
Sumangali, A. T., R.;Kollipara, J.;Mirza, M.;Brar, R.;Dhewale, A. (2021). Various assisted bone regeneration in apicectomy defects systematic review and meta analysis. Journal of Pharmacy and Bioallied Sciences, 13(6), S927-S932. doi:10.4103/jpbs.jpbs_375_21
Sun, M. S., D.;Huang, D. (2022). The influence of the maxillary sinus on maxillary posterior tooth endodontic microsurgery. Journal of Prevention and Treatment for Stomatological Diseases, 30(2), 140-147. doi:10.12016/j.issn.2096-1456.2022.02.011
Sun, S. X., X.;Zhang, Z.;Zhang, Y.;Wei, W.;Guo, K.;Jiang, Y. N. (2023). A novel concentrated growth factor (CGF) and bio-oss based strategy for second molar protection after impacted mandibular third molar extraction: a randomized controlled clinical study. BMC Oral Health, 23(1). doi:10.1186/s12903-023-03411-2
Sun, X. D., Y.;Fang, Y.;Zheng, Z.;Liu, R.;Cui, P. (2017). Effect of Aluminium Ion on Crystallization Performance of Calcium Sulfate Dihydrate. Guocheng Gongcheng Xuebao/The Chinese Journal of Process Engineering, 17(3), 613-618. doi:10.12034/j.issn.1009-606X.216281
Suneelkumar, C. D., K.;Srinivasan, M. R.;Kumar, S. T. (2008). Biphasic calcium phosphate in periapical surgery. J Conserv Dent, 11(2), 92-96. doi:10.4103/0972-0707.44059
Suresh, N. S., H. J.;Natanasabapathy, V.;Kishen, A. (2021). Maxillary Anterior Teeth With Extensive Root Resorption Treated With Low-level Light-activated Engineered Chitosan Nanoparticles. Journal of Endodontics, 47(7), 1182-1190. doi:10.1016/j.joen.2021.04.014
Sureshbabu, N. M. S., K.;Jayanth Kumar, V.;Nandakumar, M.;Selvam, D. (2019). Concentrated growth factors as an ingenious biomaterial in regeneration of bony defects after periapical surgery: A report of two cases. Case Reports in Dentistry, 2019. doi:10.1155/2019/7046203
Sureshbabu, N. R., A.;Jacob, B. (2020). Concentrated growth factor - Surgical management of large periapical lesion using a novel platelet concentrate in combination with bone graft. Annals of Maxillofacial Surgery, 10(1), 246-250. doi:10.4103/ams.ams_80_19
Susan Chi, C. A., D. B.;Kim, S. G.;Solomon, C. S. (2015). Guided tissue regeneration in endodontic surgery by using a bioactive resorbable membrane. Journal of Endodontics, 41(4), 559-562. doi:10.1016/j.joen.2014.10.018
Swathi, U. B. R., S.;Pradeep, S. (2021). Clinical practical guidelines on minimally invasive endodontics. International Journal of Dentistry and Oral Science, 8(8), 3601-3606. Retrieved from https://www.scopus.com/inward/record.uri?eid=2-s2.0-85113752283&partnerID=40&md5=1e14bca9f42f9c7d52643dd17ccfb2cc
Swathi, U. B. R., S.;Pradeep, S. (2021). Knowledge, attitude and practice survey on restoring endodontically treated teeth among the specialists and general practitioners. Paper presented at the International Journal of Dentistry and Oral Science.
Syam, S. C., Y. C.;Liu, C. M.;Huang, M. S.;Lan, W. C.;Huang, B. H.;Ueno, T.;Tsai, C. H.;Saito, T.;Chen, M. S.;Ou, K. L. (2020). An innovative bioceramic bone graft substitute for bone defect treatment: In vivo evaluation of bone healing. Applied Sciences (Switzerland), 10(22), 1-13. doi:10.3390/app10228303
Szyszkowska, A. K., K. (2009). Barrier membranes used in implantology and dental regenerative treatment - A literature rewiev. Implantoprotetyka, 10(1), 8-10. Retrieved from https://www.scopus.com/inward/record.uri?eid=2-s2.0-70350706220&partnerID=40&md5=8def8ed5a10231d2f6b1ad55a9b4347f
Tabatabaeian, M. E., V. (2023). Effect of Acemannan/Aloe Vera on Bone Regeneration Specially in the Oral and Maxillofacial Region: A Literature Review. Journal of Research in Dental and Maxillofacial Sciences, 8(3), 226-235. doi:10.61186/jrdms.8.3.226
Tafazoli Moghadam, E. Y., M.;Alam, M.;Tebyanian, H.;Tafazoli, A.;Tahmasebi, E.;Ranjbar, R.;Yazdanian, A.;Seifalian, A. (2021). Current natural bioactive materials in bone and tooth regeneration in dentistry: a comprehensive overview. Journal of Materials Research and Technology, 13, 2078-2114. doi:10.1016/j.jmrt.2021.05.089
Taha, S. K. H., E. A.;Mousa, S.;El-Bassyouni, G. T.;Shalash, H. N.;Abdel Hamid, M. A. (2023). Biphasic calcium phosphate doped with zirconia nanoparticles for reconstruction of induced mandibular defects in dogs: cone-beam computed tomographic and histopathologic evaluation. Journal of Materials Science: Materials in Medicine, 34(6). doi:10.1007/s10856-023-06731-5
Tai, T. F. C., C. P.;Lin, C. P.;Lin, C. C.;Jeng, J. H. (2007). Persistent endodontic lesion due to complex cementodentinal tears in a maxillary central incisor-a case report. Oral Surgery, Oral Medicine, Oral Pathology, Oral Radiology and Endodontology, 103(6), e55-e60. doi:10.1016/j.tripleo.2006.12.011
Tan, D. L., S. T.;Feng, H.;Wang, Z. C.;Wen, C.;Nie, M. H. (2022). Intentional replantation combined root resection therapy for the treatment of type III radicular groove with two roots: A case report. World Journal of Clinical Cases, 10(20), 6991-6998. doi:10.12998/wjcc.v10.i20.6991
Tanaka, S. M., H.;Nishida, E.;Inoue, K.;Miyata, S.;Kato, A.;Kanayama, I.;Murakami, S.;Kawamoto, K.;Fugetsu, B.;Tanaka, T.;Takita, H.;Iizuka, T.;Kawanami, M. (2016). Modification of composite resin surface with carbon nanotubes enhances cell proliferation. Nano Biomedicine, 8(1), 27-34. Retrieved from https://www.scopus.com/inward/record.uri?eid=2-s2.0-84992650991&partnerID=40&md5=389d2f29c980e3b1…
Tang, J. J. S., Z. S.;Qin, W.;Lin, Z. (2019). A comparison of the sealing abilities between Biodentine and MTA as root-end filling materials and their effects on bone healing in dogs after periradicular surgery. Journal of applied oral science : revista FOB, 27, e20180693. doi:10.1590/1678-7757-2018-0693
Tang, W. J., H. (2023). Comparison of Static and Dynamic Navigation in Root End Resection Performed by Experienced and Inexperienced Operators: An In Vitro Study. Journal of Endodontics, 49(3), 294-300. doi:10.1016/j.joen.2022.11.016
Tariq Ahmed, G. M. H. A.-R., E. S. (2020). Histological evaluation of bone healing with Algipore bone substitute material. Annals of Tropical Medicine and Public Health, 23(13). doi:10.36295/ASRO.2020.231348
Taschieri, S. C., S.;Tsesis, I.;Bortolin, M.;Del Fabbro, M. (2011). Effect of guided tissue regeneration on the outcome of surgical endodontic treatment of through-and-through lesions: a retrospective study at 4-year follow-up. Oral Maxillofac Surg, 15(3), 153-159. doi:10.1007/s10006-011-0272-y
Taschieri, S. C., S.;Fabbro, M. D. (2014). Do gingival soft tissues benefit from the application of a papilla preservation flap technique in endodontic surgery? Journal of Oral and Maxillofacial Surgery, 72(10), 1898-1908. doi:10.1016/j.joms.2014.05.011
Taschieri, S. C., S.;Tsesis, I.;Del Fabbro, M. (2014). Impact of the use of plasma rich in growth factors (PRGF) on the quality of life of patients treated with endodontic surgery when a perforation of sinus membrane occurred: A comparative study. Oral and maxillofacial surgery, 18(1), 43-52. doi:10.1007/s10006-012-0386-x
Taschieri, S. C., S.;Del Fabbro, M. (2014). A technique for the treatment of maxillary sinus membrane perforations occurred during endodontic surgery: A prospective comparative evaluation. Paper presented at the Giornale Italiano di Endodonzia.
Taschieri, S. C., S. (2022). Surgical endodontics. In Endodontic Advances and Evidence-Based Clinical Guidelines (pp. 645-668).
Taschieri, S. D. F., M.;Testori, T.;Weinstein, R. (2007). Efficacy of xenogeneic bone grafting with guided tissue regeneration in the management of bone defects after surgical endodontics. J Oral Maxillofac Surg, 65(6), 1121-1127. doi:10.1016/j.joms.2006.10.022
Taschieri, S. D. F., M.;Testori, T.;Saita, M.;Weinstein, R. (2008). Efficacy of guided tissue regeneration in the management of through-and-through lesions following surgical endodontics: a preliminary study. Int J Periodontics Restorative Dent, 28(3), 265-271.
Taschieri, S. D. F., M.;Francetti, L.;Perondi, I.;Corbella, S. (2016). Does the Papilla Preservation Flap Technique Induce Soft Tissue Modifications over Time in Endodontic Surgery Procedures? Journal of Endodontics, 42(8), 1191-1195. doi:10.1016/j.joen.2016.05.003
Taschieri, S. F., M. D.;Testori, T.;Saita, M.;Weinstein, R. (2008). Efficacy of guided tissue regeneration in the management of through-and-through lesions following surgical endodontics: A preliminary study. International Journal of Periodontics and Restorative Dentistry, 28(3), 265-271. Retrieved from https://www.scopus.com/inward/record.uri?eid=2-s2.0-46149101227&partnerID=40&md5=cc4d1c8d668f5…
Taschieri, S. F., M. D. (2014). Endodontic surgical complications related to maxillary sinus involvement. In Complications in Endodontic Surgery: Prevention, Identification and Management (pp. 101-116).
Taschieri, S. M., B.;Giovarruscio, M.;Francetti, L.;Russillo, A.;Corbella, S. (2021). Microsurgical endodontic treatment of the upper molar teeth and their relationship with the maxillary sinus: a retrospective multicentric clinical study. BMC Oral Health, 21(1). doi:10.1186/s12903-021-01610-3
Taschieri, S. R., G.;Weinstein, T.;Bortolin, M.;Del Fabbro, M. (2012). Treatment of through-and-through bone lesion using autologous growth factors and xenogeneic bone graft: A case report. Oral and maxillofacial surgery, 16(1), 57-64. doi:10.1007/s10006-010-0251-8
Taschieri, S. T., T.;Azzola, F.;Del Fabbro, M.;Valentini, P. (2008). [Guided-tissue regeneration in endodontic surgery]. Rev Stomatol Chir Maxillofac, 109(4), 213-217. doi:10.1016/j.stomax.2007.10.008
Taschieri, S. T., A.;Del Fabbro, M.;Rosano, G.;Tsesis, I. (2010). A new surgical technique for preservation of endodontically treated teeth with coronally located vertical root fractures: A prospective case series. Oral Surgery, Oral Medicine, Oral Pathology, Oral Radiology and Endodontology, 110(6), e45-e52. doi:10.1016/j.tripleo.2010.07.014
Taschieri, S. W., T.;Rosano, G.;Del Fabbro, M. (2012). Morphological features of the maxillary incisors roots and relationship with neighbouring anatomical structures: Possible implications in endodontic surgery. International Journal of Oral and Maxillofacial Surgery, 41(5), 616-623. doi:10.1016/j.ijom.2011.11.006
Ta?l?, P. N. ?., F. (2014). Effect of Lactoferrin on Odontogenic Differentiation of Stem Cells Derived from Human 3rd Molar Tooth Germ. Applied Biochemistry and Biotechnology, 174(6), 2257-2266. doi:10.1007/s12010-014-1204-8
Tataryn, R. W. T., M.;Boyne, P. J. (1997). Healing potential of osteotomies of the nasal sinus in the dog. Oral surgery, oral medicine, oral pathology, oral radiology, and endodontics, 84(2), 196-202. doi:10.1016/S1079-2104(97)90069-X
Tatch, W. US2017290873-A1; WO2017176464-A1; EP3439671-A1; EP3439671-A4; EP3439671-B1; EP4129307-A1.
Terézhalmy, G. T. H., M. A.;García, L. T.;Occhionero, R. L. (2021). Physical Evaluation and Treatment Planning in Dental Practice, Second Edition.
Tewari, N. M., V. P.;Kaur, A.;Sardana, D.;Rahul, M.;Tamchos, R.;Ritwik, P.;Goel, S.;Schiavo, J. (2021). Evidence mapping and quality assessment of systematic reviews in dental traumatology. Dental Traumatology, 37(1), 17-36. doi:10.1111/edt.12606
Tewari, S. D., M.;Bhagavatheeswaran, S.;Thakur, V.;Tewari, S. (2022). Management of Isolated Labial Mucosal Fenestration by Endodontic Microsurgery Along With Platelet-Rich Fibrin and Connective Tissue Graft: A Series of Four Cases. Clin Adv Periodontics, 12(3), 194-203. doi:10.1002/cap.10194
Thakur, V. M., S.;Tewari, S.;Kamboj, M.;Duhan, J.;Sangwan, P.;Kumar, V.;Gupta, A. (2023). Comparative histological evaluation of two PRF formulations (PRF High and PRF Medium) on quality of life and healing outcome of apicomarginal defects: A randomized clinical trial. Journal of Cranio-Maxillofacial Surgery, 51(3), 166-177. doi:10.1016/j.jcms.2023.02.004
Thanatipanont, N. L., P. (2023). Comparison of Marginal Adaptation, Surface Hardness and Bond Strength of Resected and Retrofilled Calcium Silicate-based Cements Used in Endodontic Surgery: An In Vitro Study. J Contemp Dent Pract, 24(9), 638-644. doi:10.5005/jp-journals-10024-3562
Thangavelu, L. (2021). Effect of intracanal medicaments on rankl and opg levels. International Journal of Dentistry and Oral Science, 8(3), 2041-2044. Retrieved from https://www.scopus.com/inward/record.uri?eid=2-s2.0-85103067454&partnerID=40&md5=9b07c8c17e97ab9c700ba8ee96c0667c
Thirunavakarasu, R. R., M. (2020). Knowledge and awareness on the application of 3d printing in endodontics. International Journal of Pharmaceutical Research, 12(1), 2005-2015. doi:10.31838/ijpr/2020.12.01.317
Thomas, A. R. M., M.;Nettemu, S. K.;Mayya, A. (2023). Resective and Regenerative Approach for an Unresolved Periapical Lesion: A Surgical Case Report With 24-Month Follow-Up. Cureus, 15(11), e49717. doi:10.7759/cureus.49717
Tian, F. C. B., B. E.;Kalathingal, S.;Morris, M.;Wang, X. Y.;Niu, L. N.;Tay, F. R. (2019). Management of Large Radicular Lesions Using Decompression: A Case Series and Review of the Literature. Journal of Endodontics, 45(5), 651-659. doi:10.1016/j.joen.2018.12.014
Tietmann, C. T., I.;Youssef, E.;Jepsen, S.;Jepsen, K. (2024). Management of Teeth with Grade 3 Endo-Periodontal Lesions by Combined Endodontic and Regenerative Periodontal Therapy. Journal of Clinical Medicine, 13(1). doi:10.3390/jcm13010093
Tikku, A. P. K., S.;Loomba, K.;Chandra, A.;Verma, P.;Aggarwal, R. (2010). Use of ultrasound, color Doppler imaging and radiography to monitor periapical healing after endodontic surgery. Journal of oral science, 52(3), 411-416. doi:10.2334/josnusd.52.411
Tiwari, U. C., R.;Tripathi, S.;Jain, J.;Jaiswal, S.;Tiwari, R. (2020). Comparative analysis of platelet.rich fibrin, platelet-rich fibrin with hydroxyapatite and platelet-rich fibrin with alendronate in bone regeneration: A cone-beam computed tomography analysis. Journal of Conservative Dentistry, 23(4), 348-353. doi:10.4103/JCD.JCD_228_20
Tobita, M. M., H. (2013). Adipose-derived stem cells and periodontal tissue engineering. International Journal of Oral and Maxillofacial Implants, 28(6), e487-e493. doi:10.11607/jomi.te29
Tobón, S. I. A., J. A.;Marïn, M. L.;Mesa, A. L.;Valencia, J. A. (2002). Comparison between a conventional technique and two bone regeneration techniques in periradicular surgery. International Endodontic Journal, 35(7), 635-641. doi:10.1046/j.1365-2591.2002.00523.x
Tobón-Arroyave, S. I. D.-M., J. S.;Flórez-Moreno, G. A. (2004). Periosteal grafts as barriers in periradicular surgery: Report of two cases. International Endodontic Journal, 37(9), 632-642. doi:10.1111/j.1365-2591.2004.00855.x
Toma, L. S., V.;Heulfe, I.;Brevi, B. C. (2012). Removal of fractured implants using the apicoectomy technique and immediate replacement with new implants: Case report. Journal of Oral Implantology, 38(1), 71-77. doi:10.1563/AAID-JOI-D-10-00031.1
Tomruk, C. O. T., Jale;Yurdagueven, Haktan;Ersev, Handan. (2008). Endodontic and surgical management of a maxillary lateral incisor with type III dens invaginatus:: a 12-month follow-up. Oral Surgery Oral Medicine Oral Pathology Oral Radiology and Endodontology, 106(3), E84-E87. doi:10.1016/j.tripleo.2008.05.013
Tomson, R. M. E. P., N.;Tomson, P. L. (2014). Contemporary obturation of the root canal system. British Dental Journal, 216(6), 315-322. doi:10.1038/sj.bdj.2014.205
Torabinejad, M. K., D.;Machnick, T. K.;Ismail, A.;Newton, C. W. (2005). Levels of evidence for the outcome of nonsurgical endodontic treatment. Journal of Endodontics, 31(9), 637-646. doi:10.1097/01.don.0000153593.64951.14
Torabinejad, M. L., M.;Milan, M.;Sun, C. X.;Henkin, J.;Al-Ardah, A.;Kattadiyil, M.;Bahjri, K.;Dehom, S.;Cortez, E.;White, S. N. (2015). Tooth Retention through Endodontic Microsurgery or Tooth Replacement Using Single Implants: A Systematic Review of Treatment Outcomes. Journal of Endodontics, 41(1), 1-10. doi:10.1016/j.joen.2014.09.002
Torabinejad, M. M., S. M.;Moaddel, H.;Hawkins, J.;Gustefson, C.;Faras, H.;Wright, K.;Shabahang, S. (2017). Effect of MTA particle size on periapical healing. International Endodontic Journal, 50, e3-e8. doi:10.1111/iej.12738
Torabinejad, M. P., M. (2010). Mineral Trioxide Aggregate: A Comprehensive Literature Review-Part II: Leakage and Biocompatibility Investigations. Journal of Endodontics, 36(2), 190-202. doi:10.1016/j.joen.2009.09.010
Torabinejad, M. P., M.;Dummer, P. M. H. (2018). Mineral trioxide aggregate and other bioactive endodontic cements: an updated overview – part II: other clinical applications and complications. International Endodontic Journal, 51(3), 284-317. doi:10.1111/iej.12843
Torra-Moneny, M. I.-G., K.;Estrugo-Devesa, A.;Jané Salas, E.;Marí-Roig, A.;López-López, J. (2023). Periapical surgery and regeneration: Systematicreview. Avances en Odontoestomatologia, 39(5), 210-224. Retrieved from https://www.scopus.com/inward/record.uri?eid=2-s2.0-85182806832&partnerID=40&md5=d5bcdc809d1f29aac3978429e2a796be
Travassos, R. S., B.;Bhandi, S. H.;Silva, M. B.;Bandéca, M. C.;Mouchrek, J. C., Jr.;Silva, V. C.;Benatti, B. B. (2015). Multidisciplinary Treatment of a Fenestration-type Defect. J Contemp Dent Pract, 16(4), 329-334. doi:10.5005/jp-journals-10024-1685
Trope, M. L., C.;Schmitz, H. J.;Friedman, S. (1996). Healing of apical periodontitis in dogs after apicoectomy and retrofilling with various filling materials. Oral surgery, oral medicine, oral pathology, oral radiology, and endodontics, 81(2), 221-228. Retrieved from https://www.embase.com/search/results?subaction=viewrecord&id=L126224016&from=export
Tseng, C. C. C., Y. H.;Huang, C. C.;Bowers, G. M. (1995). Correction of a large periradicular lesion and mucosal defect using combined endodontic and periodontal therapy: a case report. Int J Periodontics Restorative Dent, 15(4), 377-383.
Tseng, C. C. C., Y. H.;Pang, I. C.;Weber, H. P. (2005). Peri-implant pathology caused by periapical lesion of an adjacent natural tooth: a case report. Int J Oral Maxillofac Implants, 20(4), 632-635.
Tseng, C. C. H., W. M.;Chen, Y. H. M.;Huang, C. C.;Yuan, K.;Huang, P. H. (1996). A new approach to the treatment of true-combined endodontic-periodontic lesions by the guided tissue regeneration technique. Journal of Endodontics, 22(12), 693-696. doi:10.1016/S0099-2399(96)80067-7
Tsesis, I. B., T.;Elbahary, S.;Rosen, E. (2017). Complications of endodontic surgery. In Common Complications in Endodontics: Prevention and Management (pp. 203-215).
Tsesis, I. F., V.;Kfir, A.;Rosen, E. (2009). Outcome of Surgical Endodontic Treatment Performed by a Modern Technique: A Meta-analysis of Literature. Journal of Endodontics, 35(11), 1505-1511. doi:10.1016/j.joen.2009.07.025
Tsesis, I. R., E.;Tamse, A.;Taschieri, S.;Del Fabbro, M. (2011). Effect of guided tissue regeneration on the outcome of surgical endodontic treatment: a systematic review and meta-analysis. J Endod, 37(8), 1039-1045. doi:10.1016/j.joen.2011.05.016
Tsesis, I. R., E.;Taschieri, S.;Telishevsky Strauss, Y.;Ceresoli, V.;Del Fabbro, M. (2013). Outcomes of surgical endodontic treatment performed by a modern technique: An updated meta-analysis of the literature. Journal of Endodontics, 39(3), 332-339. doi:10.1016/j.joen.2012.11.044
Tsesis, I. R., E. (2014). Periapical osteotomy and curettage. In Complications in Endodontic Surgery: Prevention, Identification and Management (pp. 81-88).
Tsesis, I. R., E. (2014). Prevention and management of soft tissue complications in endodontic surgery. In Complications in Endodontic Surgery: Prevention, Identification and Management (pp. 61-71).
Tsuboi, R. K., H.;Imazato, S. (2020). FGF-2 release and bonding/physical properties of 4-META/MMA-based adhesive resins incorporating small FGF-2-loaded polymer particles. Dental Materials, 36(12), 1586-1594. doi:10.1016/j.dental.2020.09.009
Tuk, J. G. L., J. A.;van Wijk, A. J. (2021). Effect of periapical surgery on oral health-related quality of life in the first postoperative week using the Dutch version of Oral Health Impact Profile-14. Oral and maxillofacial surgery, 25(4), 549-559. doi:10.1007/s10006-021-00954-y
Tunthasen, R. P., P.;Meesane, J. (2021). Fabrication and characterization of a semi-rigid shell barrier system made of polycaprolactone and biphasic calcium phosphate: A novel barrier system for bone regeneration. Journal of the Mechanical Behavior of Biomedical Materials, 124. doi:10.1016/j.jmbbm.2021.104841
Tunthasen, R. P., P.;Meesane, J. (2022). In Vitro Biocompatibility of a Novel Semi-Rigid Shell Barrier System: As a New Application for Guided Bone Regeneration. Polymers, 14(12). doi:10.3390/polym14122451
Ub, S. R., S.;Pradeep, S. (2020). Fracture resistance of mesio-occlusal-distal cavities restored with composite, resin modified glass ionomer cement and zirconomer - An in vitro study. International Journal of Dentistry and Oral Science, 7(Special Issue 10), 44-49. doi:10.19070/2377-8075-SI02-010008
Uchin, R. A. (1996). Use of a bioresorbable guided tissue membrane at an adjunct to bony regeneration in cases requiring endodontic surgical intervention. J Endod, 22(2), 94-96. doi:10.1016/s0099-2399(96)80281-0
Um, M. J., B.;Fayad, M. (2023). Buccal plate thickness as a predictor for endodontic microsurgery outcomes: A retrospective cohort study. Oral Surgery, Oral Medicine, Oral Pathology and Oral Radiology, 135(3), 324-332. doi:10.1016/j.oooo.2022.07.005
Umakanth, K. B. G., S.;Smiline Girija, A. (2020). Applications of platelet concentrates in endodontics a review. International Journal of Pharmaceutical Research, 12, 2102-2107. doi:10.31838/ijpr/2020.SP2.225
Umer, F. J., F. (2021). Decompression strategy for critical-sized lesions: A case series and literature review. Australian Endodontic Journal, 47(3), 731-740. doi:10.1111/aej.12536
Uppada, U. K. K., B.;Koppolu, P.;Varma, N.;Palakurthy, K.;Manchikanti, V.;Prasad, S.;Samar, S.;Swapna, L. A. (2017). Combination of hydroxyapatite, platelet rich fibrin and amnion membrane as a novel therapeutic option in regenerative periapical endodontic surgery: Case series. Int J Surg Case Rep, 37, 139-144. doi:10.1016/j.ijscr.2017.06.009
Vaishnavi, C. M., B.;Narayanan, L. L. (2011). Treatment of endodontically induced periapical lesions using hydroxyapatite, platelet-rich plasma, and a combination of both: An in vivo study. Journal of Conservative Dentistry, 14(2), 140-146. doi:10.4103/0972-0707.82614
Vaishnavi Devi, B. M., J. (2020). Comparative evaluation of the accuracy of working length determination by radiographic method and electronic apex locator. International Journal of Pharmaceutical Research, 12(3), 2648-2656. doi:10.31838/ijpr/2020.12.03.374
van der Meer, W. J. S., B. (2004). [Root canal retreatment or surgical apicoectomy?]. Ned Tijdschr Tandheelkd, 111(11), 430-434.
van Noort, R. B., D.;Clarke, R.;Combe, E. C.;Curtis, R.;Fletcher, A. M.;Lloyd, C. H.;Marquis, P.;McCabe, J. F.;Nicholson, J.;Piddock, V.;Sheriff, M.;Strang, R.;Waters, N. E.;Watts, D. C. (1993). Dental materials: 1991 literature review. Journal of Dentistry, 21(1), 5-30. doi:10.1016/0300-5712(93)90046-S
Vandenberghe, B. J., R.;Bosmans, H. (2010). Modern dental imaging: A review of the current technology and clinical applications in dental practice. European Radiology, 20(11), 2637-2655. doi:10.1007/s00330-010-1836-1
Vargas, S. E., M.;Hernandez, A.;Laiz, J. C.;Brostow, W.;Hagg Lobland, H. E.;Rodriguez, J. R. (2013). Hydroxyapatite based hybrid dental materials with controlled porosity and improved tribological and mechanical properties. Materials Research Innovations, 17(3), 154-160. doi:10.1179/1433075X12Y.0000000063
Vasu, V. N. S., R.;Saravanan, M. S.;Madhusundar, N. (2022). Prediction of Defective Products Using Logistic Regression Algorithm against Linear Regression Algorithm for Better Accuracy. Paper presented at the 2022 International Conference on Innovation and Intelligence for Informatics, Computing, and Technologies, 3ICT 2022.
Veeramachaneni, C. G., C.;Kakani, A.;Mohini, R. (2017). Use of bovine colostrum in periapical defects following surgical endodontics: Two case reports. Journal of Conservative Dentistry, 20(5), 374-377. doi:10.4103/JCD.JCD_411_15
Veis, A. K., K.;Tsirlis, A.;Parisis, N.;Papadopoulou, C.;Romanos, G. E. (2009). Evaluation of the osteogenic potential in experimental defects, with and without bone marrow, in the Rabbit Tibia: A pilot study. International Journal of Oral and Maxillofacial Implants, 24(6), 1054-1060. Retrieved from https://www.scopus.com/inward/record.uri?eid=2-s2.0-77949905974&partnerID=40&md5=2cd1ba895f0229d92…
Velickovic, M. A., A.;Arsenijevic, A.;Milovanovic, J.;Rakic, M.;Milovanovic, M.;Kanjevac, T.;Arsenijevic, D. (2024). Experimental Animal Models of Periodontal Diseases. Experimental and Applied Biomedical Research (EABR). doi:10.2478/sjecr-2021-0019
Velvart, P. (2002). Papilla base incision: a new approach to recession-free healing of the interdental papilla after endodontic surgery. International Endodontic Journal, 35(5), 453-460. Retrieved from https://www.embase.com/search/results?subaction=viewrecord&id=L35603002&from=export
Velvart, P. E.-Z., U.;Ebner, J. P. (2003). Comparison of papilla healing following sulcular full-thickness flap and papilla base flap in endodontic surgery. International Endodontic Journal, 36(10), 653-659. doi:10.1046/j.1365-2591.2003.00693.x
Velvart, P. P., C. I. (2005). Soft tissue management in endodontic surgery. Journal of Endodontics, 31(1), 4-16. doi:10.1097/01.DON.000014532.08454.5c
Verina, N. S., K.;Vitosyte, M. (2022). Saving hopeless teeth - A retrospective case series with up to 10 years of follow-up. Journal of Clinical Periodontology, 49, 312-313. doi:10.1111/jcpe.13637
Verma, P. K. S., R.;Gupta, K. K.;Srivastava, A. (2012). Management of combined endodontic - periodontal lesion: Case reports. Medico-Legal Update, 12(1), 107-109. Retrieved from https://www.scopus.com/inward/record.uri?eid=2-s2.0-84857468700&partnerID=40&md5=1b412238549037f13c42548f150fdea4
Vezeau, P. J. (2016). Topical Hemostatic Agents: What the Oral and Maxillofacial Surgeon Needs to Know. Oral and Maxillofacial Surgery Clinics of North America, 28(4), 523-532. doi:10.1016/j.coms.2016.06.007
Viciano, J. D. A., R.;D'Ovidio, C.;Costantini, S.;Carnevale, A.;Capasso, L. (2017). Estimation of date of death through wound healing of an extraction socket: A case report. Forensic Science International, 275, e6-e11. doi:10.1016/j.forsciint.2017.03.008
Vidhale, G. J., D.;Jain, S.;Godhane, A. V.;Pawar, G. R. (2015). Management of Radicular Cyst Using Platelet-Rich Fibrin & Iliac Bone Graft - A Case Report. J Clin Diagn Res, 9(6), Zd34-36. doi:10.7860/jcdr/2015/13368.6136
Viganò, R. D., M.;Bertini, E.;Viganò, L.;Casu, C. (2020). B.P.F.C.® Bio-Plasma® with Pure Growth Factors (BioPlasma®) Used for the Treatment of a Persistent Great Periapical Lesion of an Endodontically Treated Tooth: A New Therapeutic Option. Case Reports in Dentistry, 2020. doi:10.1155/2020/4876437
Villa-Machado, P. A. B.-R., X.;Tobón-Arroyave, S. I. (2013). Retrospective follow-up assessment of prognostic variables associated with the outcome of periradicular surgery. International Endodontic Journal, 46(11), 1063-1076. doi:10.1111/iej.12100
Villanueva-Alcojol, L. M., F.;González-García, R.;Moreno, C.;Monje, A. (2013). Characteristics of newly formed bone in sockets augmented with cancellous porous bovine bone and a resorbable membrane: Microcomputed tomography, histologic, and resonance frequence analysis. Implant Dentistry, 22(4), 380-387. doi:10.1097/ID.0b013e31829afa44
Von Arx, T. (2005). Failed root canals: The case for apicoectomy (periradicular surgery). Journal of Oral and Maxillofacial Surgery, 63(6), 832-837. doi:10.1016/j.joms.2005.02.019
Von Arx, T. A., M. (2011). The use of regenerative techniques in apical surgery: A literature review. Saudi Dental Journal, 23(3), 113-127. doi:10.1016/j.sdentj.2011.02.004
von Arx, T. B., S.;Cochran, D. L.;Schenk, R. K.;Nummikoski, P.;Buser, D. (2003). Healing of periapical lesions with complete loss of the buccal bone plate: a histologic study in the canine mandible. Int J Periodontics Restorative Dent, 23(2), 157-167.
Von Arx, T. B., S.;Cochran, D. L.;Schenk, R. K.;Nummikoski, P. V.;Buser, D. (2003). Healing of periapical lesions with complete loss of the buccal bone plate: A histologic study in the canine mandible. International Journal of Periodontics and Restorative Dentistry, 23(2), 157-167. Retrieved from https://www.scopus.com/inward/record.uri?eid=2-s2.0-0038721046&partnerID=40&md5=86ebebcff1b3b60d12e41…
Von Arx, T. B., D. (2018). The use of Enamel Matrix Derivative (Emd) for Treatment of Combined Apicomarginal Lesions in Apical Surgery: A Retrospective Analysis. Eur Endod J, 3(3), 146-152. doi:10.14744/eej.2018.97269
Von Arx, T. C., D. L. (2001). Rationale for the Application of the GTR Principle Using a Barrier Membrane in Endodontic Surgery: A Proposal of Classification and Literature Review. International Journal of Periodontics and Restorative Dentistry, 21(2), 127-139. Retrieved from https://www.scopus.com/inward/record.uri?eid=2-s2.0-0035322756&partnerID=40&md5=dd78dab30e520b5a451f1cb6068707d7
von Arx, T. G., C.;Hardt, N. (2001). Periradicular surgery of molars: a prospective clinical study with a one-year follow-up. International Endodontic Journal, 34(7), 520-525. Retrieved from https://www.embase.com/search/results?subaction=viewrecord&id=L33539117&from=export
von Arx, T. H., S.;Jensen, S. S. (2007). Correlation of Bone Defect Dimensions with Healing Outcome One Year after Apical Surgery. Journal of Endodontics, 33(9), 1044-1048. doi:10.1016/j.joen.2007.06.010
Von Arx, T. H., S.;Jensen, S. S. (2010). Clinical results with two different methods of root-end preparation and filling in apical surgery: Mineral trioxide aggregate and adhesive resin composite. Journal of Endodontics, 36(7), 1122-1129. doi:10.1016/j.joen.2010.03.040
von Arx, T. H., S.;Jensen, S. S. (2014). 5-year results comparing mineral trioxide aggregate and adhesive resin composite for root-end sealing in apical surgery. Journal of Endodontics, 40(8), 1077-1081. doi:10.1016/j.joen.2014.04.009
von Arx, T. J., S. F.;Hänni, S.;Bornstein, M. M. (2016). Evaluation of New Cone-beam Computed Tomographic Criteria for Radiographic Healing Evaluation after Apical Surgery: Assessment of Repeatability and Reproducibility. Journal of Endodontics, 42(2), 236-242. doi:10.1016/j.joen.2015.11.018
von Arx, T. J., S. F. M.;Hänni, S.;Bornstein, M. M. (2016). Scarring of soft tissues following apical surgery: Visual assessment of outcomes one year after intervention using the bern and manchester scores. International Journal of Periodontics and Restorative Dentistry, 36(6), 816-823. doi:10.11607/prd.3010
von Arx, T. L., S. (2016). Clinical oral anatomy: A comprehensive review for dental practitioners and researchers.
Von Arx, T. P., M.;Jensen, S. (2010). Prognostic factors in apical surgery with root-end filling: A meta-analysis. Journal of Endodontics, 36(6), 957-973. doi:10.1016/j.joen.2010.02.026
Von Arx, T. V.-M., T.;Bürgin, W.;Jensen, S. S. (2007). Changes of periodontal parameters following apical surgery: A prospective clinical study of three incision techniques. International Endodontic Journal, 40(12), 959-969. doi:10.1111/j.1365-2591.2007.01306.x
von Sternberg, N. B., M. S.;Petersik, A.;Wiltfang, J.;Sibbersen, W.;Grindel, T.;Tiede, U.;Warnke, P. H.;Heiland, M.;Russo, P. A.;Terheyden, H.;Pohlenz, P.;Springer, I. N. (2007). Learning by doing virtually. Int J Oral Maxillofac Surg, 36(5), 386-390. doi:10.1016/j.ijom.2006.12.016
Wadhwa, J. G., A.;Hans, S. (2017). Evaluation of Periapical Healing of Apicomarginal Defect in Mandibular First Molar Treated with Platelet Rich Fibrin: A Case Report. J Clin Diagn Res, 11(4), Zd01-zd03. doi:10.7860/jcdr/2017/23992.9561
Waikakul, A. P., J. (1991). Clinical study of retrograde filling with gold leaf: Comparison with amalgam. Oral Surgery, Oral Medicine, Oral Pathology, 71(2), 228-231. doi:10.1016/0030-4220(91)90475-R
Walsh, R. M. W., K. F.;He, J.;Svoboda, K. K.;Primus, C. M.;Opperman, L. A. (2018). Histology of NeoMTA Plus and Quick-Set2 in Contact with Pulp and Periradicular Tissues in a Canine Model. Journal of Endodontics, 44(9), 1389-1395. doi:10.1016/j.joen.2018.05.001
Walter, C. K., G.;Weiger, R. (2008). Step-wise treatment of two periodontal-endodontic lesions in a heavy smoker. International Endodontic Journal, 41(11), 1015-1023. doi:10.1111/j.1365-2591.2008.01458.x
Wang, D. S., Y.;Zhang, D.;Kong, X.;Wang, S.;Lu, J.;Liu, F.;Lu, S.;Qi, H.;Zhou, Q. (2023). Root-shaped antibacterial alginate sponges with enhanced hemostasis and osteogenesis for the prevention of dry socket. Carbohydrate Polymers, 299. doi:10.1016/j.carbpol.2022.120184
Wang, G. Y., F.;Ying, W.;Xu, J. (2023). The effects of different regenerative technologies and materials on wound healing after surgical endodontic therapy: A meta-analysis. International Wound Journal, 20(10), 4340-4348. doi:10.1111/iwj.14293
Wang, H. H. L., C.;Myneni, S. R. (2022). Resolution of a Cystic Endodontic-Periodontal Lesion Utilizing Combined Apicoectomy and Guided Tissue Regeneration: A Case Report. Clin Adv Periodontics, 12(2), 94-100. doi:10.1002/cap.10149
Wang, I. C. I. C., M. Y.;Wang, J. C. W. (2023). Local Applications of Corticotomy and Bone Grafting for Difficult Orthodontic Tooth Movement. In Surgically Facilitated Orthodontic Therapy: An Interdisciplinary Approach (pp. 629-650).
Wang, J. L., Y.;Tan, X.;Wang, C.;Huangphattarakul, V.;Hu, C.;Hang, D.;Man, Y. (2021). Horizontal bone augmentation of the edentulous area with simultaneous endodontic microsurgery of the adjacent tooth: A digitally-driven multidisciplinary case report with a 1-year follow-up. International Journal of Oral Implantology, 14(4), 435-451. Retrieved from https://www.scopus.com/inward/record.uri?eid=2-…
Wang, J. L., Y.;Huang, D.;Huangphattarakul, V.;Man, Y. (2023). Implant Placement with Simultaneous Guided Bone Regeneration in the Anterior Region Close to the Periapical Lesion of Adjacent Teeth: A Combined Treatment Strategy to Prevent Complications. International Journal of Oral and Maxillofacial Implants, 38(3), 533-544. doi:10.11607/JOMI.9839
Wang, K. G., L.;Lu, H.;He, X.;Li, D.;Liu, C.;Liu, S.;Wang, X. (2023). Efficacy and safety of pembrolizumab with preoperative neoadjuvant chemotherapy in patients with resectable locally advanced head and neck squamous cell carcinomas. Frontiers in Immunology, 14. doi:10.3389/fimmu.2023.1189752
Wang, L. Z., J.;Zhang, W.;Yang, H. L.;Luo, Z. P. (2017). Analysis of the Osteogenic Effects of Biomaterials Using Numerical Simulation. BioMed Research International, 2017. doi:10.1155/2017/6981586
Wang, M. K. S., K.;Chang, Y. C.;Fang, C. Y. (2022). By primary closure with rotative palatal flap, immediate implant placement without good primary stability in a socket with labial cortical plate defects can achieve stable results. Journal of Dental Sciences, 17(1), 598-600. doi:10.1016/j.jds.2021.04.014
Wang, Q. S., J.;Sun, T.;Teng, H.;Shao, B.;Liu, Z. (2023). Biomechanical Effects of Jumping Distance on Stress Distributions of Anterior Dental Implant with Socket-Shield Technique. Yiyong Shengwu Lixue/Journal of Medical Biomechanics, 38(3), 594-600. doi:10.16156/j.1004-7220.2023.03.025
Wang, W. M., R.;Yuan, G.;Cheng, J.;Song, G. (2021). Regenerative endodontic procedures using concentrated growth factors for an immature tooth: a case report. Chinese Journal of Stomatology, 56(9), 896-900. doi:10.3760/cma.j.cn112144-20210531-00277
Wang, X. M., J.;Wang, Z.;Xiao, L. (2018). The clinical efficacy of using autologous platelet-rich plasma in total hip arthroplasty: A retrospective comparative study. Medicine (United States), 97(40). doi:10.1097/MD.0000000000012451
Wang, X. X., Y.;Song, W.;Ye, L.;Yang, C.;Xing, Y.;Yuan, Z. (2023). Clinical application of calcium silicate-based bioceramics in endodontics. Journal of Translational Medicine, 21(1). doi:10.1186/s12967-023-04550-4
Wang, Y. H., M.;Ruf, S.;Zhang, J.;Huang, Q. (2023). Intentional replantation and dental autotransplantation of mandibular posterior teeth: Two case reports. Medicine (United States), 102(46), E35822. doi:10.1097/MD.0000000000035822
Wang, Y. L., G.;Zhang, J.;Zhu, L.;Yu, J.;Zhu, S.;Lv, F.;Peng, B. (2019). Overexpression of Cyclophilin A in Human Periapical Lesions. Journal of Endodontics, 45(12), 1496-1503. doi:10.1016/j.joen.2019.09.006
Wanis, R. W. H., M. M.;ElNahass, H. (2022). Clinical evaluation of the buccal aspect around immediate implant using dual zone therapeutic concept versus buccal gap fill to bone level: A randomized controlled clinical trial. Clinical Implant Dentistry and Related Research, 24(3), 307-319. doi:10.1111/cid.13091
Watanabe, K. K., M.;Okumura, M.;Kadosawa, T.;Fujinaga, T. (2001). Efficacy of enamel matrix proteins on apical periodontal regeneration after experimental apicoectomy in dogs. J Vet Med Sci, 63(8), 889-894. doi:10.1292/jvms.63.889
Wayama, M. T. V., D.;Gomes-Filho, J. E.;Cintra, L. T. A.;Dezan, E. (2014). 18-year follow-up of dens invaginatus: Retrograde endodontic treatment. Journal of Endodontics, 40(10), 1688-1690. doi:10.1016/j.joen.2014.01.047
Wdowik, S. G., A.;Limbour, P. (2016). Apical section using IRM® and operaiting microscop: A retrospective study of 122 case. Medecine Buccale Chirurgie Buccale, 38, 1-9. Retrieved from https://www.scopus.com/inward/record.uri?eid=2-s2.0-84971497805&partnerID=40&md5=7cf3cf005fcc8136a39e660fe40512d0
Weber, M. R., J.;Büttner-Herold, M.;Geppert, C. I.;Kesting, M.;Wehrhan, F. (2019). Differences in Inflammation and Bone Resorption between Apical Granulomas, Radicular Cysts, and Dentigerous Cysts. Journal of Endodontics, 45(10), 1200-1208. doi:10.1016/j.joen.2019.06.014
Wei, X. D., Y.;Zhou, X.;Yue, L.;Yu, Q.;Hou, B.;Chen, Z.;Liang, J.;Chen, W.;Qiu, L.;Huang, X.;Meng, L.;Huang, D.;Wang, X.;Tian, Y.;Tang, Z.;Zhang, Q.;Miao, L.;Zhao, J.;Yang, D.;Yang, J.;Ling, J. (2023). Expert consensus on digital guided therapy for endodontic diseases. International Journal of Oral Science, 15(1). doi:10.1038/s41368-023-00261-0
Weigel, C. B., U.;Hämmerle, C. H.;Mombelli, A.;Lang, N. P. (1995). Maintenance of new attachment 1 and 4 years following guided tissue regeneration (GTR). J Clin Periodontol, 22(9), 661-669. doi:10.1111/j.1600-051x.1995.tb00823.x
Weinreb, M. T., I.;Rosen, E.;Taschieri, S.;Del Fabbro, M.;Nemcovsky, C. E. (2017). Evolving new strategies for periodontal, endodontic, and alveolar bone regeneration. In Evidence-Based Decision Making in Dentistry: Multidisciplinary Management of the Natural Dentition (pp. 109-137).
Wen, Y. H. L., Y. X.;Zhou, L.;Lin, C.;Zhang, L. (2024). The immune landscape in apical periodontitis: From mechanism to therapy. International Endodontic Journal. doi:10.1111/iej.14125
Wesson, C. M. G., T. M. (2003). Molar apicectomy with amalgam root-end filling: results of a prospective study in two district general hospitals. Br Dent J, 195(12), 707-714; discussion 698. doi:10.1038/sj.bdj.4810834
Westbrook, K. R., C.;Aldahmash, S. A.;Fay, G. G.;Rivera, E.;Price, J. B.;Griffin, I.;Tordik, P. A.;Martinho, F. C. (2023). Comparison of a Novel Static Computer-aided Surgical and Freehand Techniques for Osteotomy and Root-end Resection. Journal of Endodontics, 49(5), 528-535.e521. doi:10.1016/j.joen.2023.02.008
Weston, G. D. M., A. J.;Bartold, P. M. (1999). A comparison in vitro of fibroblast attachment to resected root-ends. International Endodontic Journal, 32(6), 444-449. doi:10.1046/j.1365-2591.1999.00241.x
Wheeler, D. L. E., E. J.;Hoellrich, R. G.;Montfort, M. J.;Chamberland, D. L. (2000). Assessment of resorbable bioactive material for grafting of critical-size cancellous defects. Journal of Orthopaedic Research, 18(1), 140-148. doi:10.1002/jor.1100180120
Widbiller, M. K., H.;Meschi, N.;Durán-Sindreu Terol, F. (2023). Effectiveness of endodontic tissue engineering in treatment of apical periodontitis: A systematic review. International Endodontic Journal, 56(S3), 533-548. doi:10.1111/iej.13784
Wiedemann, T. G. (2021). A Clinical Approach to Treatment of Retrograde Peri-Implantitis. Compend Contin Educ Dent, 42(4), 170-175; quiz 176.
Wikström, A. B., M.;Lopes, M. F.;El Sayed, M.;Tsilingaridis, G. (2021). What is the best long-term treatment modality for immature permanent teeth with pulp necrosis and apical periodontitis? European Archives of Paediatric Dentistry, 22(3), 311-340. doi:10.1007/s40368-020-00575-1
Williams, S. S. G., J. L. (1996). Periradicular healing in response to Diaket root-end filling material with and without tricalcium phosphate. International Endodontic Journal, 29(2), 84-92. Retrieved from https://www.embase.com/search/results?subaction=viewrecord&id=L127271248&from=export
Witherspoon, D. E. G., J. L. (1996). Haemostasis in periradicular surgery. Int Endod J, 29(3), 135-149. doi:10.1111/j.1365-2591.1996.tb01360.x
Wong, A. W. Y. T., C. S. C.;Zhang, S.;Li, K. Y.;Zhang, C.;Chu, C. H. (2015). Treatment outcomes of single-visit versus multiple-visit non-surgical endodontic therapy: A randomised clinical trial. BMC Oral Health, 15(1). doi:10.1186/s12903-015-0148-x
Wong, J. C., G. S. P.;Lee, A. H. C.;McGrath, C.;Neelakantan, P. (2023). PROMs Following Root Canal Treatment and Surgical Endodontic Treatment. International dental journal, 73(1), 28-41. doi:10.1016/j.identj.2022.06.015
Wong, J. L., A. H. C.;Zhang, C. (2021). Diagnosis and management of apical fenestrations associated with endodontic diseases: A literature review. European Endodontic Journal, 6(1), 25-33. doi:10.14744/eej.2020.51422
Woo, S. B. (2012). Oral Pathology: A Comprehensive Atlas and Text.
Wrangstål, L. P., M.;Almutairi, N.;Fransson, H. (2023). A critical look at outcome measures: Comparison between four dental research journals by use of a hierarchical model. International Endodontic Journal. doi:10.1111/iej.14011
Wren, A. W. (2016). Vitreous materials for dental restoration and reconstruction. In Advanced Structured Materials (Vol. 53, pp. 203-225).
Wu, M. K. D., P. M. H.;Wesselink, P. R. (2006). Consequences of and strategies to deal with residual post-treatment root canal infection. International Endodontic Journal, 39(5), 343-356. doi:10.1111/j.1365-2591.2006.01092.x
Wu, S. Y. C., G. (2021). A long-term treatment outcome of intentional replantation in Taiwanese population. Journal of the Formosan Medical Association, 120(1), 346-353. doi:10.1016/j.jfma.2020.05.017
Xia, B. W., J.;Guo, L.;Jiang, Z. (2011). Effect of bone sialoprotein on proliferation and osteodifferentiation of human bone marrow-derived mesenchymal stem cells in vitro. Biologicals, 39(4), 217-223. doi:10.1016/j.biologicals.2011.04.004
Xu, C. L., C.;Meng, L.;Wang, C.;Song, Y. (2012). Chitosan as a barrier membrane material in periodontal tissue regeneration. Journal of Biomedical Materials Research - Part B Applied Biomaterials, 100 B(5), 1435-1443. doi:10.1002/jbm.b.32662
Xu, J. W., J. T.;Li, G.;Shi, F. C.;Zhong, L. J. (2014). Acellular dermal matrix allograft combined with coralline hydroxyapatite repair periapical tissue defects. Chinese Journal of Tissue Engineering Research, 18(34), 5441-5448. doi:10.3969/j.issn.2095-4344.2014.34.006
Xue, S. J. Z., Q. B.;Guan, W. Q. (2022). Intentional Replantation for a Right Mandibular Premolar. Journal of the College of Physicians and Surgeons Pakistan, 32(2), 253-255. doi:10.29271/jcpsp.2022.02.253
Yadav, R. M., S.;Tewari, S.;Gupta, A.;Duhan, J.;Sangwan, P.;Kumar, V. (2022). Evaluation of amniotic membrane in the healing of apicomarginal defects using 2D and 3D imaging modalities: a randomized controlled trial. Quintessence International, 53(5), 436-448. doi:10.3290/j.qi.b2644835
Yadav, V. S. G., V.;Chawla, A.;Tewari, N.;Yadav, R. (2022). Successful management of a large mucosal fenestration at 18-months follow-up. Journal of Esthetic and Restorative Dentistry, 34(3), 445-450. doi:10.1111/jerd.12855
Yahata, Y. H., K.;Ohkura, N.;Okamoto, M.;Ohshima, J.;Itoh, S.;Kawashima, N.;Tanaka, T.;Sato, N.;Noiri, Y.;Hayashi, M.;Okiji, T.;Saito, M. (2023). Autologous concentrated growth factor mediated accelerated bone healing in root-end microsurgery: A multicenter randomized clinical trial. Regenerative Therapy, 24, 377-384. doi:10.1016/j.reth.2023.08.006
Yan, L. L., J.;Yang, L.;He, S.;Tan, X.;Huang, D. (2023). Clinical Effect Evaluation of Concentrated Growth Factor in Endodontic Microsurgery: A Cross-Sectional Study. Journal of Endodontics, 49(7), 836-845. doi:10.1016/j.joen.2023.05.005
Yang, J. C. W., H. D.;Teng, N. C.;Ji, D. Y.;Lee, S. Y. (2012). Novel attempts for the synthesis of calcium sulfate hydrates in calcium chloride solutions under atmospheric conditions. Ceramics International, 38(1), 381-387. doi:10.1016/j.ceramint.2011.07.017
Yang, X. C., X.;Zhang, Y.;Huang, L.;Chen, D.;Zeng, Q.;Qiu, X. (2024). Clinical outcomes of endodontic microsurgery in complicated cases with large or through-and-through lesions: a retrospective longitudinal study. Clin Oral Investig, 28(3), 172. doi:10.1007/s00784-024-05557-x
Yang, X. L., W. (2024). The applications of the plasma matrix in the treatments of dental pulp and periapical diseases. Journal of Prevention and Treatment for Stomatological Diseases, 32(2), 81-88. doi:10.12016/j.issn.2096-1456.2024.02.001
Yang, X. Y., Z.;Liu, J.;Hu, Y.;Li, S. (2023). Histological study of platelet?rich fibrin combined with MTA for direct pulp capping of rabbit teeth. Journal of Prevention and Treatment for Stomatological Diseases, 31(3), 171-178. doi:10.12016/j.issn.2096-1456.2023.03.003
Yassin-Kassab, A. P., E. L.;Craig, J. R. (2023). Total times to treatment completion and clinical outcomes in odontogenic sinusitis. American Journal of Otolaryngology - Head and Neck Medicine and Surgery, 44(4). doi:10.1016/j.amjoto.2023.103921
Yaylali, I. E. A., T. (2016). Critical Assessment of Search Strategies in Systematic Reviews in Endodontics. Journal of Endodontics, 42(6), 854-860. doi:10.1016/j.joen.2016.02.018
Yazdi, P. M. S., S.;Jensen, S. S.;Stoltze, K.;Kenrad, B.;Sewerin, I. (2007). Dentine-bonded resin composite (Retroplast) for root-end filling: A prospective clinical and radiographic study with a mean follow-up period of 8 years. International Endodontic Journal, 40(7), 493-503. doi:10.1111/j.1365-2591.2007.01242.x
Ye, S. Z., S.;Wang, W.;Jiang, Q.;Yang, X. (2018). A novel method for periapical microsurgery with the aid of 3D technology: A case report. BMC Oral Health, 18(1). doi:10.1186/s12903-018-0546-y
Ye, Z. X. Z., J.;Gu, Y. J.;Shi, Z. Q.;Hu, Y. F.;Wang, L. Q. (2019). Periradicular regenerative surgery guided with 3D CBCT reconstruction: Report of a case. International Journal of Clinical and Experimental Medicine, 12(3), 2863-2867. Retrieved from https://www.embase.com/search/results?subaction=viewrecord&id=L2001861670&from=export
Yewale, M. D. B., S. G.;Mullick, T. (2022). Revitalizing Pulpo Perio Complex. Journal of Interdisciplinary Dentistry, 12(2), 53-56. doi:10.4103/jid.jid_1_22
Yildirim, T. T. G., G. N.;Göksülük, D.;Tözüm, M. D.;Colak, M.;Tözüm, T. F. (2017). The effect of demographic and disease variables on Schneiderian membrane thickness and appearance. Oral Surgery, Oral Medicine, Oral Pathology and Oral Radiology, 124(6), 568-576. doi:10.1016/j.oooo.2017.09.002
Yilmaz, H. G. B., H. (2012). Surgical endodontic theraphy of a radicular cyst mimicking lateral periodontal cyst and external root resorption. Cumhuriyet Dental Journal, 15(1), 48-54. doi:10.7126/cdj.2012.795
Yoo, Y. J. K., D. W.;Perinpanayagam, H.;Baek, S. H.;Zhu, Q.;Safavi, K.;Kum, K. Y. (2020). Prognostic factors of long-term outcomes in endodontic microsurgery: A retrospective cohort study over five years. Journal of Clinical Medicine, 9(7), 1-13. doi:10.3390/jcm9072210
Yoshikawa, G. M., Y.;Wadachi, R.;Sawada, N.;Suda, H. (2002). Guided bone regeneration (GBR) using membranes and calcium sulphate after apicectomy: a comparative histomorphometrical study. Int Endod J, 35(3), 255-263. doi:10.1046/j.1365-2591.2002.00473.x
You, J. S. J., G. W.;Oh, J. S.;Moon, S. Y.;Lee, W. P.;Jo, H. H. (2023). Volumetric evaluation of effects of platelet-rich fibrin and concentrated growth factor on early bone healing after endodontic microsurgery: a randomized controlled trial. BMC Oral Health, 23(1). doi:10.1186/s12903-023-03530-w
Young, C. S., P.;Skoglund, A. (1999). A Comparative Study of Anorganic Xenogenic Bone and Autogenous Bone Implants for Bone Regeneration in Rabbits. International Journal of Oral and Maxillofacial Implants, 14(1), 72-76. Retrieved from https://www.scopus.com/inward/record.uri?eid=2-s2.0-0032602122&partnerID=40&md5=4be8ca301a7bbe0e432f00c1892209ae
Young, E. (2014). Esthetic complications in endodontic surgery. In Complications in Endodontic Surgery: Prevention, Identification and Management (pp. 73-80).
Yu, V. S. H. M., H. H.;Shen, L.;Yee, R.;Hsu, C. Y. S. (2012). Lesion progression in post-treatment persistent endodontic lesions. Journal of Endodontics, 38(10), 1316-1321. doi:10.1016/j.joen.2012.06.040
Yu, X. W. X., X. H.;Yu, Z. F.;Tang, T. T. (2009). Augmentation of screw fixation with injectable calcium sulfate bone cement in owariectomized rats. Journal of Biomedical Materials Research - Part B Applied Biomaterials, 89(1), 36-44. doi:10.1002/jbm.b.31184
Yuan, L. Y., C.;Wei, J.;Jin, S.;Zuo, Y.;Li, Y.;Liang, X.;Li, J. (2024). Electrospinning/3D printing-integrated porous scaffold guides oral tissue regeneration in beagles. Bio-Design and Manufacturing. doi:10.1007/s42242-024-00311-4
Zafar, K. J., S.;Ghafoor, R. (2020). Bio-active cements-mineral trioxide aggregate based calcium silicate materials: A narrative review. Journal of the Pakistan Medical Association, 70(3), 497-504. doi:10.5455/JPMA.16942
Zanoletti, E. M., A.;Martini, A.;Abbritti, R. V.;Albertini, R.;Alexandre, E.;Baro, V.;Bartolini, S.;Bernardeschi, D.;Bivona, R.;Bonali, M.;Borghesi, I.;Borsetto, D.;Bovo, R.;Breun, M.;Calbucci, F.;Carlson, M. L.;Caruso, A.;Cayé-Thomasen, P.;Cazzador, D.;Champagne, P. O.;Colangeli, R.;Conte, G.;D’Avella, D.;Danesi, G.;Deantonio, L.;Denaro, L.;Berardino, F. D.;Draghi, R.;Ebner, F. H.;Favaretto, N.;…
Zazou, N. D., N.;Bahaa, S.;el Arab, A. E.;Aziz, O. A.;el Nahass, H. (2021). Clinical comparison of different flap advancement techniques to periosteal releasing incision in guided bone regeneration: A randomized controlled trial. Clinical Implant Dentistry and Related Research, 23(1), 107-116. doi:10.1111/cid.12960
Zenobio, E. G. S., J. A. (2004). Treatment of endodontic perforations using guided tissue regeneration and demineralized freeze-dried bone allograft: Two case reports with 2-4 year post-surgical evaluations. Journal of Contemporary Dental Practice, 5(3), 131-141. doi:10.5005/jcdp-5-3-131
Zere, E. E., S.;Asbi, T.;Aizenbud, Y.;Gutmacher, Z.;Katzhandler, E.;Aizenbud, D. (2019). Orthodontic extraction space closure with and without socket preservation: A comparative case analysis. Quintessence International, 50(4), 306-314. doi:10.3290/j.qi.a42161
Zetterqvist, L. A., G.;Nordenram, A. (1987). Glass-ionomer cement as retrograde filling material. An experimental investigation in monkeys. International Journal of Oral and Maxillofacial Surgery, 16(4), 459-464. Retrieved from https://www.embase.com/search/results?subaction=viewrecord&id=L17809539&from=export
Zetterqvist, L. H., G.;Holmlund, A. (1991). Apicectomy: a comparative clinical study of amalgam and glass ionomer cement as apical sealants. Oral Surg Oral Med Oral Pathol, 71(4), 489-491. doi:10.1016/0030-4220(91)90437-h
Zhang, C. H., B. (2020). Reconsideration of the diagnosis and treatment for dens invaginatus. Chinese Journal of Stomatology, 55(5), 302-308. doi:10.3760/cma.j.cn112144-20200303-00111
Zhang, J. H., F.;Zhang, W.;Zhang, M.;Yang, H.;Luo, Z. P. (2015). Mechanical force enhanced bony formation in defect implanted with calcium sulphate cement. Bone Research, 3. doi:10.1038/boneres.2014.48
Zhang, J. W., L.;Zhang, W.;Zhang, M.;Luo, Z. P. (2015). Synchronization of calcium sulphate cement degradation and new bone formation is improved by external mechanical regulation. Journal of Orthopaedic Research, 33(5), 685-691. doi:10.1002/jor.22839
Zhang, M. M. F., G. F.;Wang, Z. H.;Liang, Y. H. (2023). Clinical Outcome and Predictors of Endodontic Microsurgery Using Cone-beam Computed Tomography: A Retrospective Cohort Study. Journal of Endodontics, 49(11), 1464-1471. doi:10.1016/j.joen.2023.08.011
Zhang, Y. C., C.;Li, J.;Liu, C.;Mi, K.;Zhang, X. (2023). Platelet-rich fibrin combined with new bone graft material for mandibular defect repair: A in vivo study on rabbits. Dental Materials Journal, 42(2), 241-247. doi:10.4012/dmj.2022-076
Zhao, R. Y., R.;Cooper, P. R.;Khurshid, Z.;Shavandi, A.;Ratnayake, J. (2021). Bone grafts and substitutes in dentistry: A review of current trends and developments. Molecules, 26(10). doi:10.3390/molecules26103007
Zhou, W. Z., Q.;Tan, X.;Song, D.;Zhang, L.;Huang, D. (2017). Comparison of Mineral Trioxide Aggregate and iRoot BP Plus Root Repair Material as Root-end Filling Materials in Endodontic Microsurgery: A Prospective Randomized Controlled Study. Journal of Endodontics, 43(1), 1-6. doi:10.1016/j.joen.2016.10.010
Zhou, Y. C., Z.;Wu, M.;Hong, Z.;Gu, Z. (2012). Trepanation and curettage treatment for acute implant periapical lesions. International Journal of Oral and Maxillofacial Surgery, 41(2), 171-175. doi:10.1016/j.ijom.2011.09.013
Zide, M. F. M., R. (2015). Extraction of endodontically treated teeth in preparation for implant placement without bone grafts. Journal of Oral and Maxillofacial Surgery, 73(9), e12-e13. Retrieved from https://www.embase.com/search/results?subaction=viewrecord&id=L620236483&from=export
Zoltowska, A. M., K.;Pawlowska, E.;Derwich, M. (2021). Plasma rich in growth factors in the treatment of endodontic periapical lesions in adult patients: A narrative review. Pharmaceuticals, 14(10). doi:10.3390/ph14101041
Zong, C. B., A.;Willems, G.;He, H.;Cadenas de Llano-Pérula, M. (2023). Nanomaterials for Periodontal Tissue Regeneration: Progress, Challenges and Future Perspectives. Journal of Functional Biomaterials, 14(6). doi:10.3390/jfb14060290
Zoya, A. A., S.;Fatima, A. (2022). Management of iatrogenic root perforation with grade II furcation involvement through guided tissue regeneration technique: A case with comprehensive review of clinical literature. Saudi Endodontic Journal, 12(1), 129-137. doi:10.4103/sej.sej_130_21
Zubaidah, N. A., Y.;Pratiwi, D. D.;Mooduto, L.;Setiawati, E. M.;Kunarti, S. (2021). The Pattern of Collagen, Col1A, BSP and MMP-8 in Alveolar Bone Socket Post Tooth Extraction of Rattus Norvegicus Strain Wistar After Induced with Hydroxyapatite Bovine Tooth Graft. Journal of International Dental and Medical Research, 14(4), 1447-1452. Retrieved from https://www.scopus.com/inward/record.uri?eid=2-…
Zubery, Y. K., A. (1993). 2 APPROACHES TO THE TREATMENT OF TRUE COMBINED PERIODONTAL-ENDODONTAL LESIONS. Journal of Endodontics, 19(8), 414-416. doi:10.1016/s0099-2399(06)81508-6
Zubery, Y. K., A. (1993). Two approaches to the treatment of true combined periodontal-endodontal lesions. J Endod, 19(8), 414-416. doi:10.1016/s0099-2399(06)81508-6
Zubizarreta-Macho, Á. C.-A., C.;Montiel-Company, J. M.;Mena-Álvarez, J. (2021). Efficacy of computer-aided static navigation technique on the accuracy of endodontic microsurgery. A systematic review and meta-analysis. Journal of Clinical Medicine, 10(2), 1-10. doi:10.3390/jcm10020313
Zubizarreta-Macho, Á. T., R.;Tosin, F.;Velasco Bohórquez, P.;San Hipólito Marín, L.;Montiel-Company, J. M.;Mena-álvarez, J.;Hernández Montero, S. (2022). Influence of Guided Tissue Regeneration Techniques on the Success Rate of Healing of Surgical Endodontic Treatment: A Systematic Review and Network Meta-Analysis. Journal of Clinical Medicine, 11(4). doi:10.3390/jcm11041062
Zuolo, M. P., L. (2020). Minimally Invasive Approach to Endodontic Retreatment and Surgical Endodontics. In Minimally Invasive Approaches in Endodontic Practice (pp. 137-169).
