# Supplementary material for: Impact of regenerative procedure on the healing process following surgical root canal treatment: A systematic review and meta-analysis
Source: PLoS One. 2025 Jan 2;20(1):e0312751. doi: 10.1371/journal.pone.0312751 (PMC11695025; doi:10.1371/journal.pone.0312751)
Supplement: S4 Table — (XLSX) [file pone.0312751.s005.xlsx]

## Sheet: included studies
Author/year	Extractor name	extraction date	Mean age		Lesion size	Regeneration		Sample size	2D Intervention group			2D Control group			evaluation.M	3D Intervention group		3D Control group
			Intervention	control		Technique	Material		Sample	Success	Failure	Sample	Success	Failure		sccess	Failure	Success	Failure
8)Arpitha M et al (2023)	N.M., X.G., and F.A.	2024-03-01	17–38	17–38	through and through	APCs+BG	i-PRF Mexied + collagen based bone graft	34	18	18	0	16	14	2	2D&3D	18	0	14	2
12)Parmar et al (2019)	N.M., X.G., and F.A.	2024-03-01	16–35	16–42	D≥10mm &through and through	MB	Collagen Mb.	30	15	15	0	15	14	1	2D&3D	13	2	13	2
13)Pecora et al (2001)	N.M., X.G., and F.A.	2024-03-01	30-60		D≥10mm &through and through	BG	calcium sulphate graft	20	10	9	1	10	8	2	2D
14)PECORA et al (1995)	N.M., X.G., and F.A.	2024-03-01	27-50		D≥10mm &through and through	Nonresorbable MB	e-PTFE MB	20	10	10	0	10	10	0	2D
17)Taschieri et al (2007)	N.M., X.G., and F.A.	2024-03-01	Males=36, Females=43		4 wallDefect(confined)	BG+MB	bovine bone HAp+colagen MB.	59	16	14	2	22	18	4	2D
					≥10mm &through and through				8	6	2	13	8	5
					Total all			TOTAL	24	20	4	35	26	9
18)Taschieri et al (2008a)					D≥10mm &through and through	BG+MB	bovine bone HAp+colagen MB.	31	17	15	2	14	8	6	2D
19)Taschieri et al (2008b)	N.M., X.G., and F.A.	2024-03-01	Males=43, Females=36		4 wallDefect(confined)	BG+MB	bovine bone HAp+colagen MB.	69	16	14	2	22	18	4	2D
					D≥10mm &through and through				17	15	2	14	9	5
					Total all			TOtAl	33	29	4	36	27	9
20)Tobon et al (2002)	N.M., X.G., and F.A.	2024-03-01	14-74		0.04–506 mm2 (confined)	Nonresorbable MB	e-PTFE MB	26	9	7	2	9	8	1	2D
						BG+MB	synthetic bioactive graft HAp+e-PTFE		8	8	0
						Total all		TOTAL	17	15	2
21)Dhiman et al (2015)			M=27.93	M= 25.67	apicomarginal confined to buccal aspect of the root	APCs	PRF as MB	30	15	13	2	15	12	3	2D
25)Dominiak et al (2009)	N.M., X.G., and F.A.	2024-03-01	M=37.5		Mean=width 8.38mm,height 9mm,depth 8.40 mm3(Confined)	MB	Collagen MB.	106	26	21	5	25	16	9	2D
						BG	bovine-derived HAp		30	25	5
						BG+APCs as MB	bovine-derived HAp+PRP		25	23	2
						Total All		TOTAL	81	69	12
26)Chen &Shen (2016)	N.M., X.G., and F.A.	2024-03-01	M=36		Confined	BG+MB	bovine bone HAp+colagen MB.	80	17	17	0	19	18	1	2D
					through and through				25	23	2	19	13	6
					Total all			TOTAL	42	40	2	38	31	7
27)Pan et al. (2011)	N.M., X.G., and F.A.		17–58		EX.G=(14.77 +- 4.62 mm),Cont.G=(13.31+-5.51 mm)	BG+MB	bovine-derived HAp+collagen MB	43	22	21	1	21	19	2	2D
28)Wang et al. (2017)	N.M., X.G., and F.A.	2024-03-01	M=60.02		25–640 mm2	BG+MB	bovine-derived Hap+collagen MB	32	17	15	2	15	11	4	2D
2)Dhamija et al. (2020)	N.M., X.G., and F.A.	2024-03-01	26.87±4.7	28.81±6.2	through and through	APCs	PRP	32	16	15	1	16	15	1	2D&3D	14	2	8	8
29)Rohilla et al. (2022)	N.M., X.G., and F.A.	2024-03-01	16-47		apicomarginal confined to buccal aspect of the root	MB	collagen MB.	24	12	10	2	8	8	0	2D
30)Albagle et al. (2023)	N.M., X.G., and F.A.	2024-03-01	>18 years		Confined	BG	collagen based bone graft	58	32	29	3	26	24	2	2D&3D	31	1	24	2

## Sheet: GTR VS Control 2D
Author/year	Sample size	Intervention group			Control group
		Sample	Success	Failure	Sample	Success	Failure
8)Arpitha M et al (2023)	34	18	18	0	16	14	2
12)Parmar et al (2019)	30	15	15	0	15	14	1
13)Pecora et al (2001)	20	10	9	1	10	8	2
14)PECORA et al (1995)	20	10	10	0	10	10	0
17)Taschieri et al (2007)	59	24	20	4	35	26	9
18)Taschieri et al (2008a)	31	17	15	2	14	8	6
19)Taschieri et al (2008b)	69	33	29	4	36	27	9
20)Tobon et al (2002)	26	17	15	2	9	8	1
21)Dhiman et al (2015)	30	15	13	2	15	12	3
25)Dominiak et al (2009)	106	81	69	12	25	16	9
26)Chen &Shen (2016)	80	42	40	2	38	31	7
27)Pan et al. (2011)	43	22	21	1	21	19	2
28)Wang et al. (2017)	32	17	15	2	15	11	4
2)Dhamija et al. (2020)	32	16	15	1	16	15	1
29)Rohilla et al. (2022)	24	12	10	2	8	8	0
30)Albagle et al. (2023)	58	32	29	3	26	24	2

## Sheet: GTR VS Control 3D
Author/year	Sample size	Intervention group			Control group
		Sample	Success	Failure	Sample	Success	Failure
8)Arpitha M et al. (2023)	34	18	18	0	16	14	2
12)Parmar et al. (2019)	30	15	13	2	15	13	2
2)Dhamija et al. (2020)	32	16	14	2	16	8	8
30)Albagle et al. (2023)	58	32	31	1	26	24	2

## Sheet: APCs alone
Author/year	Sample size	Intervention group			Control group
		Sample	Success	Failure	Sample	Success	Failure
21)Dhiman et al (2015)	30	15	13	2	15	12	3
2)Dhamija et al (2020)	32	16	15	1	16	15	1

## Sheet: BG alone
Author/year	Sample size	Intervention group			Control group
		Sample	Success	Failure	Sample	Success	Failure
13)Pecora et al (2001)	20	10	9	1	10	8	2
25)Dominiak et al (2009)	55	30	25	5	25	16	9
30)Albagle et al. (2023)	58	32	29	3	26	24	2

## Sheet: ABCs+BG
Author/year	Sample size	Intervention group			Control group
		Sample	Success	Failure	Sample	Success	Failure
8)Arpitha M et al (2023)	34	18	18	0	16	14	2
25)Dominiak et al (2009)	50	25	23	2	25	16	9

## Sheet: MB alone
Author/year	Sample size	Intervention group			Control group			Not
		Sample	Success	Failure	Sample	Success	Failure
12)Parmar et al (2019)	30	15	15	0	15	14	1	Collagen Mb
25)Dominiak et al (2009)	31	26	21	5	25	16	9	Collagen Mb
14)PECORA et al (1995)	20	10	10	0	10	10	0	Non resorbable e-PTFE
20)Tobon et al (2002)	18	9	7	2	9	8	1	Non resorbable e-PTFE
29)Rohilla et al. (2022)	24	12	10	2	8	8	0	collagen Mb.

## Sheet: BG+MB
Author/year	Sample size	Intervention group			Control group
		Sample	Success	Failure	Sample	Success	Failure
17)Taschieri et al (2007)	59	24	20	4	35	26	9
18)Taschieri et al (2008a)	31	17	15	2	14	8	6
19)Taschieri et al (2008b)	69	33	29	4	36	27	9
26)Chen &Shen (2016)	80	42	40	2	38	31	7
27)Pan et al. (2011)	43	22	21	1	21	19	2
28)Wang et al. (2017)	32	17	15	2	15	11	4
.

## Sheet: >10mm through and through
Author/year	Sample size	Intervention group			Control group
		Sample	Success	Failure	Sample	Success	Failure
8)Arpitha M et al (2023)	34	18	18	0	16	14	2
12)Parmar et al (2019)	30	15	15	0	15	14	1
13)Pecora et al (2001)	20	10	9	1	10	8	2
14)PECORA et al (1995)	20	10	10	0	10	10	0
17)Taschieri et al (2007)	21	8	6	2	13	8	5
18)Taschieri et al (2008a)	31	17	15	2	14	8	6
19)Taschieri et al (2008b)	31	17	15	2	14	9	5
26)Chen &Shen (2016)	44	25	23	2	19	13	6
2)Dhamija et al. (2020)	32	16	15	1	16	15	1

## Sheet: Confined to preapical  
Author/year	Sample size	Intervention group			Control group
		Sample	Success	Failure	Sample	Success	Failure
17)Taschieri et al (2007)	38	16	14	2	22	18	4
19)Taschieri et al (2008b)	38	16	14	2	22	18	4
20)Tobon et al (2002)	26	17	15	2	9	8	1
25)Dominiak et al (2009)	106	81	69	12	25	16	9
26)Chen &Shen (2016)	36	17	17	0	19	18	1
30)Albagle et al. (2023)	58	32	29	3	26	24	2

[truncated: 1 more sheets:  apicomarginal confined to buc ]
