# Supplementary material for: Impact of regenerative procedure on the healing process following surgical root canal treatment: A systematic review and meta-analysis
Source: PLoS One. 2025 Jan 2;20(1):e0312751. doi: 10.1371/journal.pone.0312751 (PMC11695025; doi:10.1371/journal.pone.0312751)
Supplement: S5 Table — (XLSX) [file pone.0312751.s006.xlsx]

## Sheet: Sheet2
Study ID	Domain 1. Randomization process		Domain 2. Deviations from intended interventions		Domain 3. Mising outcome data		Domain 4. Measurement of the outcome		Domain 5. Selection of the reported result		Domain 6. Overall Bias
	Judgement	Note	Judgement	Note	Judgement	Note	Judgement	Note	Judgement	Note	Judgement
1. Arpitha M et al. 2023	low	The participants were randomly allocated to the experi_x0002_mental and control groups by using an automatic ran_x0002_domization method (www.random.org) after root end filling	Low	Due to the additional steps required for GTR groups and the fact that the patient is conscious during the procedure, blinding is not possible for both clinicians and patients. As a result, this domain was considered a low risk of bias in all included studies.	Low	the observed number of events is much greater than the number of participants with missing outcome data,	Low	Two calibrated and blinded evaluators, who were not involved in the study, assessed the healing outcome.	low	The planned outcome measurements and analyses are compatible with those presented in the published report.	Low
2. Parmar et al. 2019	low	randomly allocated to either GTR or a control group by computer-generated random numbers.	Low	Due to the additional steps required for GTR groups and the fact that the patient is conscious during the procedure, blinding is not possible for both clinicians and patients. As a result, this domain was considered a low risk of bias in all included studies.	Low	the number of participants with missing outcome data is sufficiently small that their outcomes, whatever they were, could have made no important difference to the estimated effect of intervention.	Low	two calibrated evaluators who were blinded to the allocation group	low	The planned outcome measurements and analyses are compatible with those presented in the published report.	Low
3. Pecora et al. 2001	Some concerns	randomly assigned by ‘flipping a coin but there is no information about the allocation concealed process.	Low	Due to the additional steps required for GTR groups and the fact that the patient is conscious during the procedure, blinding is not possible for both clinicians and patients. As a result, this domain was considered a low risk of bias in all included studies.	Low	The number of participants with missing outcome data is sufficiently small that their outcomes, whatever they were, could have made no important difference to the estimated effect of intervention.	Low	three independent examiners who were not involved in the surgical procedure and blind withrespect to the test or control group,	Some concerns	No registration number for the protocol.	Some concerns
4. PECORA et al. 1995	Some concerns	information about randomization methods is a statement that the study is randomized only and no information about the allocation concealed process.	Low	Due to the additional steps required for GTR groups and the fact that the patient is conscious during the procedure, blinding is not possible for both clinicians and patients. As a result, this domain was considered a low risk of bias in all included studies.	Low	no missing Outcome data	Some concerns	No sufficient information about the outcome assessore	Some concerns	No registration number for the protocol.	Some concerns
5. Taschieri et al. 2007	Low	The decision of whether to use GTR associated with anorganic bovine bone for each patient was made by a computer-generated randomized table	Low	Due to the additional steps required for GTR groups and the fact that the patient is conscious during the procedure, blinding is not possible for both clinicians and patients. As a result, this domain was considered a low risk of bias in all included studies.	Low	the observed number of events is much greater than the number of participants with missing outcome data,	Low	Two blinded examiners (S.T., T.T.) independently evaluated all radiographs at 4.3_x0001_ magnification with the use of surgical magnification loupes.	Some concerns	No registration number for the protocol.	Some concerns
6. Taschieri et al. 2008a	Low	the choice of using GTR associated with anorganic bovine bone for each tooth was made by omputer-generated randomized table	Low	Due to the additional steps required for GTR groups and the fact that the patient is conscious during the procedure, blinding is not possible for both clinicians and patients. As a result, this domain was considered a low risk of bias in all included studies.	Low	The number of participants with missing outcome data is sufficiently small that their outcomes, whatever they were, could have made no important difference to the estimated effect of intervention.	Low	Two blinded examiners independently evaluated all the radiographs	Some concerns	No registration number for the protocol.	Some concerns
7. Taschieri et al. 2008b	Low	the use of GTR or non-use of GTR in combaination with bovine bone was computer-randomaized._x000D_	Low	Due to the additional steps required for GTR groups and the fact that the patient is conscious during the procedure, blinding is not possible for both clinicians and patients. As a result, this domain was considered a low risk of bias in all included studies.	Low	The number of participants with missing outcome data is sufficiently small that their outcomes, whatever they were, could have made no important difference to the estimated effect of intervention.	Some concerns	No sufficient information about the outcome assessore	Some concerns	No registration number for the protocol.	Some concerns
8. Tobon et al. 2002	Some concerns	information about randomization methods is a statement that the study is randomized only and no information about the allocation concealed process.	Low	Due to the additional steps required for GTR groups and the fact that the patient is conscious during the procedure, blinding is not possible for both clinicians and patients. As a result, this domain was considered a low risk of bias in all included studies.	Low	The number of participants with missing outcome data is sufficiently small that their outcomes, whatever they were, could have made no important difference to the estimated effect of intervention.	Some concerns	No sufficient information about the outcome assessore	Some concerns	No registration number for the protocol.	Some concerns
9. Dhiman et al. 2015	Low	By using a 50:50 randomization allocation ratio, a research associate (S.K.) created opaque envelopes that contained concealed assignment codes assigned sequentially to eligible patients.	Low	Due to the additional steps required for GTR groups and the fact that the patient is conscious during the procedure, blinding is not possible for both clinicians and patients. As a result, this domain was considered a low risk of bias in all included studies.	Low	no missing outcome data	Low	Two independent observers (S.T., P.S.) performed a blind radiographic assessment of the size of periapical lesion (SPL) in square millimeters.	Some concerns	No registration number for the protocol.	Some concerns
10. Dominiak et al. 2009	Some concerns	did not explain the methods of randomization_x000D_	Low	Due to the additional steps required for GTR groups and the fact that the patient is conscious during the procedure, blinding is not possible for both clinicians and patients. As a result, this domain was considered a low risk of bias in all included studies.	Low	no missing outcome data	Some concerns	No sufficient information about the outcome assessore	Some concerns	No registration number for the protocol.	Some concerns
11. Chen &Shen. 2016	Some concerns	A total of eighty patients with persistent apical periodontitis(≥10 mm in periapical radiographs)were included and randomly grouped into two groups_x000D_	Low	Due to the additional steps required for GTR groups and the fact that the patient is conscious during the procedure, blinding is not possible for both clinicians and patients. As a result, this domain was considered a low risk of bias in all included studies.	Low	no missing outcome data	Some concerns	No sufficient information about the outcome assessore	Some concerns	No registration number for the protocol.	Some concerns
12. Pan et al. 2011	Some concerns	were randomly divided into thee xperimental group and control group．	Low	Due to the additional steps required for GTR groups and the fact that the patient is conscious during the procedure, blinding is not possible for both clinicians and patients. As a result, this domain was considered a low risk of bias in all included studies.	Low	the observed number of events is much greater than the number of participants with missing outcome data,	Some concerns	No sufficient information about the outcome assessore	Some concerns	No registration number for the protocol.	Some concerns
13. Wang et al. 2017	Some concerns	Randomly divided into bone graft group(1 7 cases)and non—bone graft group(1 5 cases)	Low	Due to the additional steps required for GTR groups and the fact that the patient is conscious during the procedure, blinding is not possible for both clinicians and patients. As a result, this domain was considered a low risk of bias in all included studies.	Low	no missing outcome data	Some concerns	No sufficient information about the outcome assessore	Some concerns	No registration number for the protocol.	Some concerns
14. Dhamija et al. 2020	Low	patients were randomized assigned to either the control or PRP group. _x000D_ Randomization was performed using opaque envelopes containing concealed codes.	Low	Due to the additional steps required for GTR groups and the fact that the patient is conscious during the procedure, blinding is not possible for both clinicians and patients. As a result, this domain was considered a low risk of bias in all included studies.	Low	the observed number of events is much greater than the number of participants with missing outcome data,	Low	Two calibrated examiners were blinded to the group allocated and to the time of follow-up, reviewed all the radiographic images.	Low	The planned outcome measurements and analyses are compatible with those presented in the published report.	Low
15. Rohilla et al. (2022)	Low	Subjects were randomly assigned to the GTR membrane group or, the control group.Using an equal proportion allocation technique, sealed envelopes with assigned code were created by another investigator (S.T.) which were, then, utilized for randomization of the subjects in the two given groups.	Low	Due to the additional steps required for GTR groups and the fact that the patient is conscious during the procedure, blinding is not possible for both clinicians and patients. As a result, this domain was considered a low risk of bias in all included studies.	Low	the observed number of events is much greater than the number of participants with missing outcome data,	Low	Follow-up radiographs were compared with baseline radiographs taken prior to the procedure independently by two examiners (P.S., S.M.) blinded to the group to which they belonged	Some concerns	No registration number for the protocol.	Some concerns
16. Albagle et al. 2023	Low	Allocation concealment was made possible by delaying the randomization until the time of material placement. Randomization was performed before flap repositioning using a publicly available software tool (Randomizer for Clinical Trials©).	Low	Due to the additional steps required for GTR groups and the fact that the patient is conscious during the procedure, blinding is not possible for both clinicians and patients. As a result, this domain was considered a low risk of bias in all included studies.	Low	the observed number of events is much greater than the number of participants with missing outcome data,	Low	Three calibrated, experienced endodontists assessed the radiographs independently, blinded to the treat_x0002_ment arm.	Low	The planned outcome measurements and analyses are compatible with those presented in the published report.	Low
